# Supplementary material for: Fewer ischemic strokes, despite an ageing population: stroke models from observed incidence in Norway 2010–2015
Source: BMC Health Serv Res. 2019 Oct 16;19:705. doi: 10.1186/s12913-019-4538-7 (PMC6796379; doi:10.1186/s12913-019-4538-7)
Supplement: Supplementary file 1 — Additional file 1: Incidence_predictions.csv. Predictions for strokes and TIA in Norway by type, (I61, I63, I64, G45) year (2010–2040),and age (0–105). The data contains the following columns: Year: Years from 2010 to 2040. Age: Age from 0 to 105. obs_population: observed size of Norwegian population of specified age by year, for 2010–2017. Pred_population: predicted population size for specified age for years 2018–2040. Twelve columns of predictions, identified by the following: DIAGNOSIS_pred_TYPE. DIAGNOSIS includes I61, I63, I64, G45 and “stroke” (any of I61, I63, I64). TYPE indicates as “episodes” (yearly hospitalizations) and “year_unique” (unique individuals afflicted that year). For diagnosis “stroke”, there are additional columns including “with_death”, signifying episodes or year-unique individuals including those dying with no preceding hospitalization. Final 12 columns specify the estimated individual yearly risk of the predicted stroke types. [file 12913_2019_4538_MOESM1_ESM.csv]

	year	age	obs_population	pred_population	I61_pred_episodes_	I61_pred_year_unique_	I63_pred_episodes_	I63_pred_year_unique_	I64_pred_episodes_	I64_pred_year_unique_	G45_pred_episodes_	G45_pred_year_unique_	stroke_pred_episodes_with_death	stroke_pred_year_unique_with_death	stroke_pred_episodes_	stroke_pred_year_unique_	I61_episodes_risk	I61_year_unique_risk	I63_episodes_risk	I63_year_unique_risk	I64_episodes_risk	I64_year_unique_risk	G45_episodes_risk	G45_year_unique_risk	stroke_episodes_risk_with_death	stroke_episodes_risk	stroke_year_unique_risk_with_death	stroke_year_unique_risk
1	2010	0	31928	NA	1.874701888	1.501259902	3.844769334	3.603165345	0.036945405	0.036943202	0.073200053	0.073189404	5.717874296	5.097827777	5.71636302	5.09780985	5.87165e-05	4.70202e-05	0.00012042	0.000112853	1.15715e-06	1.15708e-06	2.29266e-06	2.29233e-06	0.000179087	0.000179039	0.000159666	0.000159666
2	2010	1	31697	NA	0.745137552	0.596675575	1.420188696	1.140322502	0.023815219	0.023816878	0.109457396	0.109464024	2.166494599	1.746670813	2.166281516	1.746669441	2.35081e-05	1.88244e-05	4.48051e-05	3.59757e-05	7.5134e-07	7.51392e-07	3.45324e-06	3.45345e-06	6.83501e-05	6.83434e-05	5.51052e-05	5.51052e-05
3	2010	2	30815	NA	0.290026881	0.232229937	0.51371161	0.353401806	0.015033022	0.015036014	0.160278917	0.160321649	0.803855866	0.586049817	0.803910228	0.586050956	9.41187e-06	7.53626e-06	1.66708e-05	1.14685e-05	4.87848e-07	4.87945e-07	5.20133e-06	5.20271e-06	2.60865e-05	2.60883e-05	1.90183e-05	1.90184e-05
4	2010	3	31161	NA	0.117420859	0.094016342	0.193284893	0.11392395	0.009870592	0.009873833	0.244125353	0.244240756	0.310244408	0.204532915	0.310316892	0.204533871	3.7682e-06	3.01712e-06	6.20278e-06	3.65598e-06	3.16761e-07	3.16865e-07	7.83432e-06	7.83803e-06	9.95618e-06	9.9585e-06	6.56375e-06	6.56378e-06
5	2010	4	30281	NA	0.18498085	0.163653226	0.299326546	0.205600131	0.044557159	0.037516322	0.035323855	0.035326053	0.545009989	0.422692294	0.523073292	0.401455375	6.10881e-06	5.40449e-06	9.88496e-06	6.78974e-06	1.47146e-06	1.23894e-06	1.16654e-06	1.16661e-06	1.79984e-05	1.7274e-05	1.3959e-05	1.32577e-05
6	2010	5	30518	NA	0.198067143	0.176585335	0.308391702	0.215780722	0.041777785	0.034840587	0.042120512	0.042122645	0.565660758	0.444488422	0.544705987	0.423948965	6.49017e-06	5.78627e-06	1.01052e-05	7.0706e-06	1.36896e-06	1.14164e-06	1.38019e-06	1.38026e-06	1.85353e-05	1.78487e-05	1.45648e-05	1.38918e-05
7	2010	6	30289	NA	0.208853191	0.187640987	0.312898257	0.223020563	0.038575924	0.031863515	0.049460921	0.049462853	0.578163475	0.460298529	0.558604929	0.440892685	6.89535e-06	6.19502e-06	1.03304e-05	7.36309e-06	1.2736e-06	1.05198e-06	1.63297e-06	1.63303e-06	1.90882e-05	1.84425e-05	1.51969e-05	1.45562e-05
8	2010	7	29573	NA	0.21664635	0.196147314	0.312309493	0.226755983	0.035040384	0.028667081	0.057136329	0.0571379	0.581335485	0.468921669	0.563545465	0.451059453	7.32582e-06	6.63265e-06	1.05606e-05	7.66767e-06	1.18488e-06	9.69367e-07	1.93204e-06	1.9321e-06	1.96576e-05	1.90561e-05	1.58564e-05	1.52524e-05
9	2010	8	30352	NA	0.236234388	0.215535348	0.327679075	0.242356171	0.033458221	0.027111576	0.069381543	0.069382648	0.614447098	0.502160444	0.597633093	0.485083125	7.78316e-06	7.10119e-06	1.0796e-05	7.98485e-06	1.10234e-06	8.93239e-07	2.2859e-06	2.28593e-06	2.0244e-05	1.96901e-05	1.65446e-05	1.59819e-05
10	2010	9	31684	NA	0.261996579	0.240888132	0.349681772	0.263457261	0.032493583	0.026078752	0.085691223	0.085691594	0.66054578	0.546947268	0.644615994	0.530590299	8.26905e-06	7.60283e-06	1.10365e-05	8.31515e-06	1.02555e-06	8.23089e-07	2.70456e-06	2.70457e-06	2.08479e-05	2.03452e-05	1.72626e-05	1.67463e-05
11	2010	10	31845	NA	0.279767126	0.259215437	0.359290585	0.275749555	0.030383718	0.024152796	0.101900726	0.101899988	0.683706808	0.573583927	0.669446806	0.558793057	8.78528e-06	8.13991e-06	1.12825e-05	8.65912e-06	9.54113e-07	7.58449e-07	3.1999e-06	3.19987e-06	2.14698e-05	2.1022e-05	1.80117e-05	1.75473e-05
12	2010	11	31461	NA	0.293648484	0.274180358	0.362868024	0.283693568	0.027926355	0.02198761	0.119110004	0.119107763	0.695611748	0.591260015	0.683378154	0.578459182	9.33373e-06	8.71493e-06	1.15339e-05	9.01731e-06	8.8765e-07	6.98885e-07	3.78596e-06	3.78589e-06	2.21103e-05	2.17214e-05	1.87934e-05	1.83865e-05
13	2010	12	32488	NA	0.322164756	0.303131453	0.383063478	0.305072697	0.026829141	0.020922223	0.14552526	0.145520837	0.7397468	0.637058377	0.729164125	0.625912493	9.91642e-06	9.33057e-06	1.17909e-05	9.39032e-06	8.25817e-07	6.43998e-07	4.47935e-06	4.47922e-06	2.27698e-05	2.24441e-05	1.9609e-05	1.9266e-05
14	2010	13	33186	NA	0.349630871	0.331518022	0.400013155	0.324517912	0.025496512	0.019693328	0.175877388	0.175870006	0.778181248	0.678986955	0.76961048	0.66994014	1.05355e-05	9.9897e-06	1.20537e-05	9.77876e-06	7.68291e-07	5.93423e-07	5.29975e-06	5.29952e-06	2.34491e-05	2.31908e-05	2.046e-05	2.01874e-05
15	2010	14	32975	NA	0.36909612	0.352680336	0.406327076	0.335793254	0.023569628	0.018031355	0.206766222	0.206755151	0.796299403	0.703949642	0.790159228	0.697519483	1.11932e-05	1.06954e-05	1.23223e-05	1.01833e-05	7.14773e-07	5.46819e-07	6.27039e-06	6.27006e-06	2.41486e-05	2.39624e-05	2.1348e-05	2.1153e-05
16	2010	15	32702	NA	0.388891814	0.374468219	0.411942752	0.346788651	0.021746246	0.016477724	0.242610054	0.242594254	0.813264161	0.728419175	0.80968832	0.724830234	1.1892e-05	1.14509e-05	1.25969e-05	1.06045e-05	6.64982e-07	5.03875e-07	7.41881e-06	7.41833e-06	2.48689e-05	2.47596e-05	2.22745e-05	2.21647e-05
17	2010	16	32486	NA	0.410440813	0.398273214	0.418340957	0.358748588	0.020097789	0.015083374	0.285148053	0.285126182	0.831992274	0.755011493	0.831100509	0.754481636	1.26344e-05	1.22598e-05	1.28776e-05	1.10432e-05	6.1866e-07	4.64304e-07	8.77757e-06	8.77689e-06	2.56108e-05	2.55833e-05	2.32411e-05	2.32248e-05
18	2010	17	33450	NA	0.449004024	0.439061331	0.440353915	0.384674574	0.019252638	0.014311255	0.347384137	0.347353471	0.882236272	0.811154743	0.884233936	0.814027362	1.34231e-05	1.31259e-05	1.31645e-05	1.15e-05	5.75565e-07	4.2784e-07	1.03852e-05	1.03843e-05	2.63748e-05	2.64345e-05	2.42498e-05	2.43356e-05
19	2010	18	33629	NA	0.31088282	0.31258687	0.477411828	0.420197049	0.029886784	0.034107324	0.23296998	0.234154765	0.943770482	0.859393897	0.764453028	0.69114122	9.24449e-06	9.29516e-06	1.41964e-05	1.24951e-05	8.88721e-07	1.01422e-06	6.92765e-06	6.96288e-06	2.80642e-05	2.2732e-05	2.55551e-05	2.05519e-05
20	2010	19	33481	NA	0.344715506	0.344878135	0.558978489	0.490660147	0.034168573	0.038739136	0.275125217	0.276280078	1.079200502	0.979903581	0.8847081	0.79714719	1.02959e-05	1.03007e-05	1.66954e-05	1.46549e-05	1.02054e-06	1.15705e-06	8.21735e-06	8.25185e-06	3.22332e-05	2.64242e-05	2.92675e-05	2.38089e-05
21	2010	20	32626	NA	0.373885588	0.372248105	0.639549376	0.55991445	0.038209468	0.043043222	0.317390404	0.318438652	1.206628081	1.092543456	1.00075069	0.898730588	1.14597e-05	1.14096e-05	1.96024e-05	1.71616e-05	1.17114e-06	1.31929e-06	9.72814e-06	9.76027e-06	3.69836e-05	3.06734e-05	3.34869e-05	2.75465e-05
22	2010	21	31900	NA	0.406640785	0.402950532	0.733011222	0.640112295	0.042844208	0.047961491	0.366666001	0.367546352	1.352261725	1.221065297	1.134250517	1.015360591	1.27474e-05	1.26317e-05	2.29784e-05	2.00662e-05	1.34308e-06	1.5035e-06	1.14942e-05	1.15218e-05	4.23906e-05	3.55564e-05	3.82779e-05	3.18295e-05
23	2010	22	30359	NA	0.430215387	0.42435748	0.816419212	0.711201644	0.046730316	0.051990276	0.411499614	0.412113725	1.473576236	1.327065435	1.249561841	1.115114204	1.41709e-05	1.3978e-05	2.68922e-05	2.34264e-05	1.53926e-06	1.71252e-06	1.35545e-05	1.35747e-05	4.85384e-05	4.11595e-05	4.37124e-05	3.67309e-05
24	2010	23	30522	NA	0.480532267	0.47188014	0.95904873	0.83347052	0.053808341	0.059504792	0.486910326	0.487191252	1.69460236	1.522151522	1.452215349	1.292068312	1.57438e-05	1.54603e-05	3.14216e-05	2.73072e-05	1.76294e-06	1.94957e-06	1.59528e-05	1.5962e-05	5.55207e-05	4.75793e-05	4.98706e-05	4.23324e-05
25	2010	24	30195	NA	0.527823298	0.516082366	1.10677865	0.959657841	0.060927388	0.066980733	0.565818406	0.565623049	1.915640997	1.716339936	1.65842778	1.471249945	1.74805e-05	1.70916e-05	3.66544e-05	3.1782e-05	2.0178e-06	2.21827e-06	1.87388e-05	1.87323e-05	6.34423e-05	5.49239e-05	5.68419e-05	4.8725e-05
26	2010	25	30233	NA	0.586423798	0.570980751	1.290628217	1.11660332	0.069777471	0.076268223	0.664173183	0.663326844	2.189471018	1.956844186	1.914176685	1.693362525	1.93968e-05	1.8886e-05	4.26894e-05	3.69333e-05	2.30799e-06	2.52268e-06	2.19685e-05	2.19405e-05	7.24199e-05	6.33141e-05	6.47254e-05	5.60104e-05
27	2010	26	30830	NA	0.663152716	0.643073995	1.530325196	1.321172867	0.08133538	0.088400567	0.792471561	0.790720161	2.546038385	2.270066649	2.247032242	1.982429885	2.151e-05	2.08587e-05	4.96375e-05	4.28535e-05	2.63819e-06	2.86736e-06	2.57046e-05	2.56478e-05	8.25831e-05	7.28846e-05	7.36317e-05	6.4302e-05
28	2010	27	31553	NA	0.752182519	0.726551231	1.818181665	1.566489148	0.095089853	0.102781025	0.947137217	0.944151304	2.968384418	2.640457459	2.643669684	2.326263552	2.38387e-05	2.30264e-05	5.76231e-05	4.96463e-05	3.01365e-06	3.25741e-06	3.00173e-05	2.99227e-05	9.40761e-05	8.37851e-05	8.36832e-05	7.37256e-05
29	2010	28	31058	NA	0.820033284	0.78909301	2.074209573	1.783581637	0.106848909	0.114870404	1.0865753	1.082118375	3.325030494	2.950997148	2.987215307	2.621947721	2.64033e-05	2.54071e-05	6.6785e-05	5.74274e-05	3.4403e-06	3.69858e-06	3.49854e-05	3.48419e-05	0.000107059	9.61818e-05	9.50157e-05	8.4421e-05
30	2010	29	32066	NA	0.937154217	0.898503115	2.478007343	2.126812627	0.125851972	0.134590203	1.304960131	1.298359961	3.902691246	3.45605171	3.535575279	3.095750494	2.92258e-05	2.80204e-05	7.72783e-05	6.63261e-05	3.92478e-06	4.19729e-06	4.06961e-05	4.04902e-05	0.000121708	0.000110259	0.000107779	9.65431e-05
31	2010	30	32004	NA	1.034693411	0.988530585	2.857174954	2.447855631	0.143203513	0.152362656	1.512080258	1.502976954	4.423596693	3.908977743	4.039592666	3.52885961	3.23301e-05	3.08877e-05	8.92756e-05	7.64859e-05	4.47455e-06	4.76074e-06	4.72466e-05	4.69622e-05	0.00013822	0.000126221	0.00012214	0.000110263
32	2010	31	32132	NA	1.148468775	1.093517205	3.30857682	2.829753173	0.163808671	0.17341604	1.759051201	1.746756007	5.038664897	4.443278542	4.636442065	4.04124491	3.57422e-05	3.4032e-05	0.000102968	8.80665e-05	5.09799e-06	5.39699e-06	5.47445e-05	5.43619e-05	0.000156811	0.000144294	0.000138282	0.00012577
33	2010	32	31441	NA	1.241608453	1.17835782	3.727922084	3.183234024	0.182499107	0.192263439	1.990486462	1.974631038	5.587726245	4.917590141	5.179083922	4.504632774	3.94901e-05	3.74784e-05	0.000118569	0.000101245	5.80449e-06	6.11505e-06	6.33086e-05	6.28043e-05	0.000177721	0.000164724	0.000156407	0.000143273
34	2010	33	32672	NA	1.424635534	1.347846691	4.453580719	3.797008066	0.215784836	0.226254145	2.387331715	2.365969512	6.574006681	5.77437853	6.135325238	5.32552868	4.36042e-05	4.12539e-05	0.000136312	0.000116216	6.60458e-06	6.92502e-06	7.30697e-05	7.24158e-05	0.000201212	0.000187785	0.000176738	0.000163
35	2010	34	33756	NA	1.62424537	1.532112499	5.281336475	4.496167903	0.253508503	0.264584188	2.841281144	2.813046498	7.68202378	6.73499707	7.216288247	6.251731071	4.81172e-05	4.53879e-05	0.000156456	0.000133196	7.51003e-06	7.83814e-06	8.41711e-05	8.33347e-05	0.000227575	0.000213778	0.00019952	0.000185204
36	2010	35	35345	NA	1.875573628	1.764141949	6.336890701	5.387377818	0.301634793	0.313404045	3.420341069	3.382946436	9.088192158	7.953433883	8.589891092	7.428103292	5.30648e-05	4.99121e-05	0.000179287	0.000152423	8.53402e-06	8.867e-06	9.67702e-05	9.57122e-05	0.000257128	0.00024303	0.000225023	0.00021016
37	2010	36	36144	NA	2.113881718	1.982889809	7.413715827	6.294710019	0.350281422	0.362366588	4.013357573	3.965457007	10.48975084	9.1640302	9.972141117	8.608453478	5.8485e-05	5.48608e-05	0.000205116	0.000174156	9.69127e-06	1.00256e-05	0.000111038	0.000109713	0.000290221	0.0002759	0.000253542	0.000238171
38	2010	37	37338	NA	2.405286	2.250407713	8.74779071	7.418443515	0.410652931	0.423028789	4.747936696	4.686478985	12.21839194	10.65634596	11.67862025	10.06508127	6.44193e-05	6.02712e-05	0.000234287	0.000198683	1.09983e-05	1.13297e-05	0.000127161	0.000125515	0.000327237	0.000312781	0.000285402	0.000269567
39	2010	38	37626	NA	2.668134947	2.490215655	10.0526165	8.515382958	0.469321507	0.481488015	5.468600034	5.392261657	13.86882574	12.07634817	13.3233235	11.46489109	7.0912e-05	6.61834e-05	0.000267172	0.000226316	1.24733e-05	1.27967e-05	0.000145341	0.000143312	0.000368597	0.000354099	0.000320958	0.000304707
40	2010	39	37379	NA	2.91597873	2.715227982	11.369951	9.621224822	0.528425975	0.539977027	6.197293202	6.104450317	15.50324307	13.47872834	14.96345871	12.8577076	7.80111e-05	7.26405e-05	0.00030418	0.000257397	1.4137e-05	1.4446e-05	0.000165796	0.000163312	0.000414758	0.000400317	0.000360596	0.000343982
41	2010	40	38314	NA	3.286124146	3.053210828	13.24720875	11.19899093	0.613484496	0.624492019	7.232195041	7.116411483	17.86282765	15.50728458	17.31559215	14.85886654	8.57682e-05	7.96892e-05	0.000345754	0.000292295	1.6012e-05	1.62993e-05	0.000188761	0.000185739	0.000466222	0.000451939	0.000404742	0.000387818
42	2010	41	38176	NA	3.597655358	3.335810417	14.97922684	12.6521023	0.691897372	0.701702834	8.18829237	8.048729734	19.9864457	17.32642875	19.45098371	16.67052457	9.42387e-05	8.73798e-05	0.000392373	0.000331415	1.81239e-05	1.83807e-05	0.000214488	0.000210832	0.000523534	0.000509508	0.000453857	0.000436676
43	2010	42	37225	NA	3.852116122	3.56490735	16.54862415	13.96657815	0.763144314	0.77119205	9.054822139	8.891063021	21.86184865	18.92679451	21.35270513	18.27942556	0.000103482	9.57665e-05	0.000444557	0.000375194	2.05009e-05	2.0717e-05	0.000243246	0.000238847	0.000587289	0.000573612	0.000508443	0.000491052
44	2010	43	37515	NA	4.260278681	3.93561001	18.86498513	15.91019338	0.869387052	0.875526781	10.32867188	10.13105531	24.68986735	21.34786216	24.19278957	20.68902945	0.000113562	0.000104908	0.000502865	0.000424102	2.31744e-05	2.3338e-05	0.000275321	0.000270053	0.000658133	0.000644883	0.000569049	0.000551487
45	2010	44	36950	NA	4.602022737	4.244300023	20.98390973	17.68610952	0.967329551	0.970928372	11.49212392	11.26013573	27.22353231	23.51009116	26.75186067	22.85573942	0.000124547	0.000114866	0.0005679	0.00047865	2.61794e-05	2.62768e-05	0.000311018	0.00030474	0.000736767	0.000724002	0.000636268	0.000618559
46	2010	45	36402	NA	4.969282504	4.576066939	23.30847081	19.63462604	1.075852164	1.07641038	12.76466567	12.49345535	29.99342781	25.87253004	29.54738855	25.22261327	0.000136511	0.000125709	0.000640307	0.000539383	2.95548e-05	2.95701e-05	0.000350658	0.000343208	0.00082395	0.000811697	0.000710745	0.000692891
47	2010	46	34671	NA	5.184439364	4.767601461	24.99007701	21.04143913	1.156049964	1.153109368	13.680467	13.37520745	31.9148382	27.50028276	31.50723452	26.87531373	0.000149532	0.00013751	0.000720778	0.000606889	3.33434e-05	3.32586e-05	0.00039458	0.000385775	0.000920505	0.000908749	0.000793178	0.000775153
48	2010	47	34141	NA	5.588709348	5.13295231	27.65580306	23.27711512	1.283467578	1.276449061	15.1291024	14.77528698	35.07377702	30.1916966	34.6869383	29.56814557	0.000163695	0.000150346	0.000810047	0.000681794	3.75931e-05	3.73876e-05	0.000443136	0.000432773	0.001027321	0.001015991	0.000884324	0.00086606
49	2010	48	33547	NA	6.007886162	5.511795025	30.49078844	25.65562576	1.420941918	1.409209868	16.66268553	16.25502338	38.42329505	33.04371077	38.05265683	32.41906987	0.000179089	0.000164301	0.000908898	0.000764767	4.23568e-05	4.2007e-05	0.000496697	0.000484545	0.001145357	0.001134309	0.000984997	0.000966378
50	2010	49	33173	NA	6.495586048	5.953378014	33.77542046	28.41331068	1.582110829	1.564851354	18.43242421	17.96145749	42.31700098	36.36026731	41.95206694	35.72473028	0.000195809	0.000179465	0.00101816	0.000856519	4.76927e-05	4.71724e-05	0.000555645	0.000541448	0.001275646	0.001264645	0.00109608	0.001076922
51	2010	50	33367	NA	7.139194325	6.537717874	37.99534097	31.95910307	1.790665133	1.766621351	20.70013999	20.14863351	47.35775514	40.65837601	46.98063117	39.99236208	0.00021396	0.000195934	0.00113871	0.000957806	5.36658e-05	5.29452e-05	0.000620378	0.000603849	0.001419299	0.001407997	0.001218521	0.00119856
52	2010	51	32806	NA	7.665079053	7.014287466	41.71187906	35.08352261	1.979753422	1.948449635	22.67878737	22.04966627	51.75182128	44.39765662	51.355125	43.70460464	0.000233649	0.000213811	0.001271471	0.001069424	6.03473e-05	5.93931e-05	0.0006913	0.000672123	0.001577511	0.001565419	0.00135334	0.001332214
53	2010	52	32136	NA	8.194441465	7.494356141	45.54992875	38.3130198	2.179344016	2.139976137	24.70704516	23.99438133	56.2881773	48.25650221	55.85305157	47.52455854	0.000254993	0.000233207	0.001417411	0.001192215	6.78163e-05	6.65912e-05	0.000768828	0.000746651	0.001751561	0.001738021	0.001501634	0.001478857
54	2010	53	32325	NA	8.99007093	8.218342444	50.99410171	42.89729559	2.461864805	2.412173107	27.58557113	26.7592516	62.80171557	53.80754293	62.28937183	52.99751419	0.000278115	0.000254241	0.001577544	0.001327063	7.61598e-05	7.46225e-05	0.000853382	0.000827819	0.001942822	0.001926972	0.00166458	0.001639521
55	2010	54	31645	NA	9.593113791	8.766877821	55.47127666	46.67297198	2.704817731	2.64484047	29.91679165	28.98724324	68.12402176	58.33560233	67.51442927	57.44484956	0.000303148	0.000277038	0.001752924	0.001474892	8.54738e-05	8.35785e-05	0.000945388	0.000916013	0.002152758	0.002133494	0.001843438	0.00181529
56	2010	55	30846	NA	10.18629212	9.307302407	59.98458854	50.48476608	2.957021907	2.88595329	32.24239215	31.20439367	73.50397673	62.91218264	72.76159172	61.91732953	0.000330231	0.000301735	0.001944647	0.001636671	9.5864e-05	9.356e-05	0.00104527	0.001011619	0.002382934	0.002358866	0.002039557	0.002007305
57	2010	56	30455	NA	10.94892594	10.00367684	65.59539059	55.22724734	3.272296283	3.187988359	35.12833004	33.95777848	80.24943551	68.65705439	79.31759358	67.51148635	0.000359512	0.000328474	0.002153846	0.001813405	0.000107447	0.000104679	0.00115345	0.001115015	0.002635017	0.002604419	0.002254377	0.002216762
58	2010	57	30132	NA	11.78607987	10.76951265	71.76499945	60.44887373	3.626401165	3.527161776	38.27801187	36.95907495	87.70762267	75.01161903	86.52512323	73.67006683	0.000391148	0.000357411	0.002381687	0.002006135	0.00012035	0.000117057	0.001270344	0.001226572	0.00291078	0.002871536	0.002489434	0.002444911
59	2010	58	28957	NA	12.31562224	11.2558854	76.13851842	64.16695694	3.900954358	3.788452988	40.43426079	38.99490447	93.01297665	79.52643546	91.55180871	77.9828399	0.000425307	0.00038871	0.002629365	0.002215939	0.000134715	0.00013083	0.001396355	0.001346649	0.003212107	0.003161647	0.002746363	0.002693057
60	2010	59	29275	NA	13.52987968	12.3700646	84.8418261	71.54586947	4.411630869	4.278462929	44.84555339	43.19774265	103.6625946	88.61262002	101.7665646	86.72875189	0.000462165	0.000422547	0.002898098	0.002443924	0.000150696	0.000146147	0.001531872	0.001475585	0.003540994	0.003476228	0.003026904	0.002962553
61	2010	60	29310	NA	14.71092399	13.45645961	93.47323865	78.87973205	4.937630491	4.78256454	49.16056421	47.29753594	114.2959341	97.6874039	111.8702554	95.39839315	0.000501908	0.000459108	0.003189124	0.002691223	0.000168462	0.000163172	0.001677263	0.0016137	0.003899554	0.003816795	0.003332904	0.003254807
62	2010	61	29688	NA	16.17204876	14.80221908	104.0176173	87.84653932	5.587271279	5.405697406	54.41423804	52.28906558	127.3621243	108.8456606	124.2413341	106.0238493	0.000544734	0.000498593	0.003503692	0.002958991	0.0001882	0.000182084	0.00183287	0.001761286	0.00429002	0.004184901	0.003666318	0.00357127
63	2010	62	29821	NA	17.61972543	16.1394951	114.6037347	96.87064426	6.26574351	6.056062942	59.6123714	57.2147597	140.5984533	120.1553637	136.6436562	116.7026049	0.00059085	0.000541212	0.003843055	0.003248404	0.000210112	0.00020308	0.001999006	0.001918606	0.004714746	0.004582129	0.00402922	0.003913437
64	2010	63	30842	NA	19.7535504	18.11019357	129.7973508	109.8173474	7.230029689	6.981997926	67.11063189	64.33288655	159.6446829	136.438717	154.5210546	132.09152	0.000640476	0.000587193	0.004208461	0.003560643	0.000234422	0.00022638	0.002175949	0.002085886	0.00517621	0.005010085	0.004423796	0.004282845
65	2010	64	27175	NA	18.85518284	17.3042943	125.0361797	105.898196	7.102803214	6.854051423	64.23991559	61.50541904	154.2729065	131.8627515	148.6580035	127.2079787	0.000693843	0.000636773	0.004601147	0.003896898	0.000261373	0.000252219	0.002363934	0.002263309	0.005677016	0.005470396	0.004852355	0.004681066
66	2010	65	26049	NA	19.56787564	17.97919069	130.8266336	110.9258637	7.586291248	7.316124753	66.76749655	63.84647169	162.021984	138.5110675	155.3742926	133.1026142	0.000751195	0.000690207	0.005022328	0.004258354	0.000291232	0.00028086	0.00256315	0.002451014	0.006219893	0.005964693	0.005317328	0.005109701
67	2010	66	22641	NA	18.40231763	16.93013392	123.9184016	105.1943184	7.342227405	7.077331042	62.80009257	59.97802519	154.133086	131.7993347	147.0445158	126.1189078	0.000812787	0.000747764	0.005473186	0.004646187	0.000324289	0.000312589	0.002773733	0.002649089	0.006807698	0.006494612	0.005821268	0.005570377
68	2010	67	20429	NA	17.95482535	16.54202092	121.6517928	103.4024587	7.372056417	7.103567158	61.20042588	58.37717451	152.0615294	130.0685405	144.2650752	123.89652	0.000878889	0.000809732	0.005954858	0.005061553	0.000360862	0.00034772	0.002995762	0.002857564	0.007443415	0.007061779	0.006366858	0.006064737
69	2010	68	17434	NA	16.55850572	15.279394	112.7705696	95.98426372	6.996219758	6.739901019	56.2987884	53.63411306	141.7411206	121.2866772	133.6804084	114.9674188	0.000949782	0.000876414	0.006468428	0.005505579	0.000401297	0.000386595	0.003229253	0.003076409	0.008130155	0.007667799	0.006956905	0.006594437
70	2010	69	17914	NA	18.37551671	16.98479275	125.6651197	107.1141799	7.98912791	7.695693446	62.23594124	59.21523049	158.9178067	136.0450916	148.9414814	128.2845589	0.001025763	0.00094813	0.007014911	0.005979356	0.000445971	0.000429591	0.003474151	0.003305528	0.008871151	0.00831425	0.007594345	0.007161134
71	2010	70	16880	NA	18.68853194	17.30572032	128.2077234	109.4486482	8.360556668	8.053746626	62.96799054	59.83548052	163.2255743	139.8042434	151.9650339	131.0981822	0.001107141	0.00102522	0.007595244	0.006483925	0.000495294	0.000477118	0.003730331	0.003544756	0.009669762	0.009002668	0.008282242	0.00776648
72	2010	71	15856	NA	18.9358586	17.56917605	130.1820392	111.3133674	8.71621395	8.397714501	63.38576599	60.15533618	166.95513	143.0811773	154.3507518	133.3824264	0.001194239	0.001108046	0.00821027	0.007020268	0.000549711	0.000529624	0.003997589	0.003793853	0.010529461	0.009734533	0.009023788	0.008412111
73	2010	72	14678	NA	18.8964287	17.56936732	130.057716	111.3957067	8.949281413	8.624777863	62.75780096	59.48264591	168.1194577	144.1717136	154.2842633	133.56447	0.001287398	0.001196986	0.008860725	0.007589297	0.000609707	0.000587599	0.004275637	0.004052503	0.01145384	0.010511259	0.0098223	0.009099637
74	2010	73	13833	NA	19.18596186	17.87837575	132.066766	113.3177634	9.348463556	9.013274468	63.13525715	59.76285551	172.1737892	147.753309	156.7857232	135.9871463	0.00138697	0.001292444	0.009547225	0.008191843	0.000675809	0.000651578	0.004564104	0.004320311	0.012446598	0.011334181	0.010681219	0.009830633
75	2010	74	12586	NA	18.7949919	17.55548443	129.2614252	111.1172676	9.421709621	9.088887939	61.1998082	57.8552737	170.0562311	146.0493341	153.6062921	133.4949905	0.001493325	0.001394842	0.010270255	0.00882864	0.000748586	0.000722143	0.00486253	0.004596796	0.013511539	0.012204536	0.01160411	0.010606626
76	2010	75	12261	NA	19.70154969	18.44825753	135.2406568	116.4834136	10.16018345	9.807929467	63.39383095	59.85081561	179.6550685	154.4230457	160.9066768	140.1319702	0.001606847	0.001504629	0.011030149	0.009500319	0.000828659	0.000799929	0.005170364	0.004881398	0.014652562	0.013123455	0.012594653	0.011429082
77	2010	76	11967	NA	20.67820007	19.41377909	141.5347089	122.151842	10.97008928	10.59831371	65.66246489	61.91090053	189.9600302	163.4290412	168.6382596	147.1868658	0.001727935	0.001622276	0.011827084	0.01020739	0.000916695	0.000885628	0.005486961	0.005173469	0.015873655	0.014091941	0.013656643	0.012299395
78	2010	77	12112	NA	22.49205387	21.17517214	153.3507601	132.6292413	12.27454752	11.86967964	70.38993314	66.28023438	208.0706176	179.1846807	183.0227528	160.107028	0.001857006	0.00174828	0.01266106	0.010950235	0.00101342	0.000979993	0.005811586	0.005472278	0.017178882	0.015110861	0.01479398	0.013218876
79	2010	78	11341	NA	22.61951453	21.35697284	153.4652132	133.0195975	12.69758949	12.29186438	69.67241353	65.51708416	210.6293063	181.5769812	183.5078829	160.9144287	0.00199449	0.001883165	0.013531894	0.011729089	0.001119618	0.001083843	0.00614341	0.005777011	0.018572375	0.016180926	0.016010668	0.014188734
80	2010	79	11057	NA	23.67122755	22.41784566	159.654275	138.6994074	13.66794078	13.24703278	71.66607884	67.30142362	221.7848658	191.4055513	191.3156908	168.1776915	0.002140836	0.00202748	0.014439204	0.012544036	0.001236135	0.001198068	0.006481512	0.006086771	0.020058322	0.017302676	0.017310803	0.015210065
81	2010	80	10098	NA	23.19013323	22.03185753	155.3314421	135.2626343	13.77249224	13.36605295	68.91766309	64.63306219	218.5303255	188.8181411	186.5753677	164.4342266	0.002296508	0.002181804	0.015382397	0.013394993	0.001363883	0.001323634	0.006824882	0.006400581	0.021640951	0.018476467	0.018698568	0.016283841
82	2010	81	9486	NA	23.35437608	22.26122268	155.1972472	135.476178	14.26550748	13.86465473	68.03762635	63.72114998	221.2563853	191.4105874	186.8974915	165.1597005	0.002461984	0.002346745	0.016360663	0.014281697	0.001503849	0.001461591	0.007172425	0.006717389	0.023324519	0.019702455	0.020178219	0.01741089
83	2010	82	8554	NA	22.56339946	21.58123271	148.6083269	130.0524577	14.17476382	13.79827925	64.35142243	60.18656294	214.8190951	186.0843795	179.4678926	159.0349811	0.00263776	0.00252294	0.017372963	0.015203701	0.001657092	0.001613079	0.007522963	0.007036072	0.025113291	0.020980581	0.021754078	0.018591885
84	2010	83	8233	NA	23.25286146	22.32015407	151.6355879	133.0482287	15.02320956	14.64924232	64.83684989	60.55735787	222.3859237	192.9034425	183.6828252	163.2383952	0.002824349	0.00271106	0.018418024	0.016160358	0.001824755	0.001779332	0.00787524	0.007355442	0.02701153	0.022310558	0.023430517	0.019827328
85	2010	84	7356	NA	22.23186398	21.41922864	143.4002768	126.1614081	14.77134014	14.43018004	60.52466744	56.45179083	213.4966375	185.4590906	174.2773015	155.3406234	0.003022276	0.002911804	0.019494328	0.017150817	0.002008067	0.001961688	0.008227932	0.007674251	0.029023469	0.023691857	0.025211948	0.02111754
86	2010	85	6646	NA	21.4804426	20.77478028	136.9083609	120.7844792	14.67667334	14.36597033	57.0203584	53.10950258	207.0448315	180.1252671	166.9720838	149.2867001	0.003232086	0.003125907	0.020600114	0.018174011	0.002208347	0.002161596	0.008579651	0.007991198	0.0311533	0.025123696	0.027102809	0.022462639
87	2010	86	5787	NA	19.9902382	19.4104026	125.7710253	111.2762356	14.04511924	13.77667229	51.67185074	48.06068617	193.3155879	168.4453518	153.9632923	138.0924894	0.003454335	0.003354139	0.021733372	0.019228657	0.002427012	0.002380624	0.008928953	0.00830494	0.033405147	0.026605027	0.029107543	0.023862535
88	2010	87	4943	NA	18.2376787	17.7814672	113.1543708	100.4083577	13.17597495	12.95296795	45.84311167	42.57948227	176.8756041	154.3727926	139.0689729	125.1414889	0.003689597	0.003597303	0.022891841	0.020313243	0.002665583	0.002620467	0.00927435	0.008614097	0.035783048	0.028134528	0.031230587	0.025316911
89	2010	88	4046	NA	15.93500326	15.60234026	97.39941013	86.68972074	11.83733052	11.66444318	38.8995264	36.07925986	154.9250822	135.4453134	120.2090591	108.5348108	0.003938459	0.003856238	0.024073013	0.021426031	0.002925687	0.002882957	0.009614317	0.008917266	0.038290925	0.029710593	0.03347635	0.026825213
90	2010	89	3594	NA	15.10026415	14.84977201	90.83523948	81.09880072	11.53339746	11.39324082	35.75061195	33.11162411	147.1116473	128.8420076	112.6047803	102.0215815	0.00420152	0.004131823	0.025274135	0.022565053	0.00320907	0.003170073	0.009947304	0.009213028	0.040932567	0.031331325	0.035849195	0.028386639
91	2010	90	2429	NA	10.8804547	10.74825688	64.34958818	57.63558019	8.544241898	8.462514158	24.95007804	23.07540266	106.1754787	93.1604515	80.14371285	72.87031284	0.004479397	0.004424972	0.026492214	0.02372811	0.003517596	0.00348395	0.010271749	0.00949996	0.043711601	0.03299453	0.038353418	0.030000129
92	2010	91	1983	NA	9.464292819	9.392755314	54.97674911	49.40203349	7.641016077	7.588726736	20.99220739	19.38708633	92.47019038	81.28956438	68.80557034	62.79040874	0.004772714	0.004736639	0.027724029	0.024912775	0.003853261	0.003826892	0.010586085	0.009776645	0.046631463	0.034697716	0.040993225	0.031664351
93	2010	92	1447	NA	7.353816263	7.333132978	41.91399686	37.79042371	6.103723525	6.079399118	15.75603511	14.53031776	71.90920564	63.33911313	52.72591321	48.29753214	0.005082112	0.005067818	0.028966135	0.026116395	0.004218192	0.004201382	0.01088876	0.010041685	0.049695374	0.036438088	0.043772711	0.0333777
94	2010	93	953	NA	5.154052032	5.164825195	28.79478035	26.05130065	4.397771805	4.393418438	10.65286292	9.809907802	50.41971439	44.5011327	36.41656071	33.48678542	0.005408239	0.005419544	0.03021488	0.027336097	0.004614661	0.004610093	0.01117824	0.010293712	0.052906311	0.038212551	0.046695837	0.035138285
95	2010	94	690	NA	3.968711305	3.997095065	21.7118287	19.71246989	3.481111168	3.488573833	7.902592215	7.266666919	38.82421555	34.33881674	27.61221953	25.49130887	0.005751756	0.005792891	0.031466418	0.028568797	0.005045089	0.005055904	0.011453032	0.010531401	0.056266979	0.040017709	0.049766401	0.036943926
96	2010	95	524	NA	3.203384643	3.243024997	17.143566	15.62107231	2.888315593	2.903961763	6.13692515	5.634823047	31.3246049	27.76572037	21.92933525	20.32708737	0.006113329	0.006188979	0.032716729	0.029811207	0.005512053	0.005541912	0.011711689	0.010753479	0.05977978	0.041849876	0.052988016	0.038792151
97	2010	96	317	NA	2.058483141	2.095042593	10.76583756	9.845971702	1.907799456	1.92464779	3.789045966	3.473919763	20.11263124	17.86741385	13.85450929	12.8956218	0.006493638	0.006608967	0.033961633	0.031059848	0.006018295	0.006071444	0.011952826	0.010958737	0.063446786	0.043705077	0.056364082	0.040680195
98	2010	97	235	NA	1.619940375	1.657704074	8.271251495	7.593099836	1.543181348	1.56229801	2.861156149	2.619320265	15.80838131	14.07597302	10.71107863	10.01217387	0.006893363	0.00705406	0.035196815	0.032311063	0.006566729	0.006648077	0.012175133	0.011146044	0.067269708	0.045579058	0.059897758	0.042604995
99	2010	98	130	NA	0.950715337	0.97831566	4.73432033	4.362934456	0.930858448	0.945834175	1.609059676	1.470865653	9.262482542	8.266951648	6.170749396	5.793215772	0.007313195	0.007525505	0.036417849	0.033561034	0.00716045	0.007275647	0.012377382	0.011314351	0.071249866	0.047467303	0.063591936	0.044563198
100	2010	99	86	NA	0.666828948	0.690115175	3.235338916	2.993298566	0.67103547	0.684411583	1.080026385	0.985792961	6.483381967	5.800632224	4.245393721	4.003399874	0.007753825	0.008024595	0.03762022	0.034805797	0.007802738	0.007958274	0.012558446	0.011462709	0.075388162	0.049365043	0.067449212	0.046551161
101	2010	100	43	NA	0.353285782	0.36776468	1.668372217	1.549774297	0.3653741	0.374115949	0.54684406	0.498381621	3.426457255	3.073289856	2.204492854	2.088293227	0.008215948	0.008552667	0.038799354	0.036041263	0.008497072	0.008700371	0.012717304	0.01159027	0.079685052	0.051267276	0.071471857	0.048564959
102	2010	101	29	NA	0.252307568	0.26422199	1.158568654	1.080633855	0.26816687	0.275693325	0.372738442	0.339192746	2.440074935	2.194191886	1.541894674	1.467411313	0.008700261	0.009111103	0.039950643	0.037263236	0.009247133	0.009506666	0.01285305	0.011696302	0.084140515	0.053168782	0.075661789	0.05060039
103	2010	102	12	NA	0.11048949	0.116415972	0.492833732	0.461609303	0.120681789	0.124586677	0.155578862	0.141362264	1.065048323	0.960246528	0.660769792	0.631835885	0.009207457	0.009701331	0.041069478	0.038467442	0.010056816	0.010382223	0.012964905	0.011780189	0.088754027	0.055064149	0.080020544	0.05265299
104	2010	103	8	NA	0.07790584	0.08259859	0.337210189	0.317196357	0.087441861	0.090659656	0.104417792	0.094731544	0.748196294	0.676393978	0.455582358	0.437744343	0.00973823	0.010324824	0.042151274	0.039649545	0.010930233	0.011332457	0.013052224	0.011841443	0.093524537	0.056947795	0.084549247	0.054718043
105	2010	104	5	NA	0.05146633	0.054915499	0.215957529	0.204025883	0.059358629	0.06181579	0.065572495	0.059398532	0.492252201	0.44624293	0.294069948	0.283952966	0.010293266	0.0109831	0.043191506	0.040805177	0.011871726	0.012363158	0.013114499	0.011879706	0.09845044	0.05881399	0.089248586	0.056790593
106	2010	105	6	NA	0.065239479	0.07006634	0.265114424	0.251579779	0.07731524	0.08088307	0.078908204	0.071368526	0.621177343	0.564712688	0.363941326	0.3531928	0.010873247	0.011677723	0.044185737	0.041929963	0.012885873	0.013480512	0.013151367	0.011894754	0.103529557	0.060656888	0.094118781	0.058865467
107	2010	0	30136	NA	1.769481837	1.416999762	3.628976718	3.400933063	0.034871796	0.034869718	0.069091606	0.069081555	5.396951259	4.811705646	5.395524805	4.811688726	5.87165e-05	4.70202e-05	0.00012042	0.000112853	1.15715e-06	1.15708e-06	2.29266e-06	2.29233e-06	0.000179087	0.000179039	0.000159666	0.000159666
108	2010	1	29865	NA	0.702070637	0.562189357	1.33810567	1.074414977	0.022438764	0.022440328	0.103131058	0.103137302	2.04127713	1.645718012	2.041076363	1.645716719	2.35081e-05	1.88244e-05	4.48051e-05	3.59757e-05	7.5134e-07	7.51392e-07	3.45324e-06	3.45345e-06	6.83501e-05	6.83434e-05	5.51052e-05	5.51052e-05
109	2010	2	29333	NA	0.276078484	0.221061195	0.489005441	0.33640549	0.014310032	0.01431288	0.152570549	0.152611226	0.765195655	0.557864653	0.765247403	0.557865738	9.41187e-06	7.53626e-06	1.66708e-05	1.14685e-05	4.87848e-07	4.87945e-07	5.20133e-06	5.20271e-06	2.60865e-05	2.60883e-05	1.90183e-05	1.90184e-05
110	2010	3	29645	NA	0.111708269	0.089442394	0.183881476	0.108381487	0.009390383	0.009393466	0.232248519	0.232358307	0.295150844	0.194582275	0.295219802	0.194583184	3.7682e-06	3.01712e-06	6.20278e-06	3.65598e-06	3.16761e-07	3.16865e-07	7.83432e-06	7.83803e-06	9.95618e-06	9.9585e-06	6.56375e-06	6.56378e-06
111	2010	4	29067	NA	0.177564755	0.157092181	0.287326202	0.197357386	0.042770811	0.03601225	0.033907681	0.033909791	0.523159914	0.405746076	0.502102684	0.385360568	6.10881e-06	5.40449e-06	9.88496e-06	6.78974e-06	1.47146e-06	1.23894e-06	1.16654e-06	1.16661e-06	1.79984e-05	1.7274e-05	1.3959e-05	1.32577e-05
112	2010	5	29151	NA	0.189195075	0.168675507	0.294577839	0.206115205	0.039906423	0.033279964	0.040233798	0.040235836	0.540322982	0.424578347	0.520306843	0.404958919	6.49017e-06	5.78627e-06	1.01052e-05	7.0706e-06	1.36896e-06	1.14164e-06	1.38019e-06	1.38026e-06	1.85353e-05	1.78487e-05	1.45648e-05	1.38918e-05
113	2010	6	29061	NA	0.200385704	0.180033502	0.300212495	0.213978691	0.037011949	0.03057168	0.047455638	0.047457492	0.554723125	0.441636751	0.535957537	0.423017674	6.89535e-06	6.19502e-06	1.03304e-05	7.36309e-06	1.2736e-06	1.05198e-06	1.63297e-06	1.63303e-06	1.90882e-05	1.84425e-05	1.51969e-05	1.45562e-05
114	2010	7	28598	NA	0.209503679	0.189680482	0.30201288	0.219280005	0.033885128	0.027721949	0.055252587	0.055254106	0.562169283	0.453461667	0.544965787	0.436188356	7.32582e-06	6.63265e-06	1.05606e-05	7.66767e-06	1.18488e-06	9.69367e-07	1.93204e-06	1.9321e-06	1.96576e-05	1.90561e-05	1.58564e-05	1.52524e-05
115	2010	8	29081	NA	0.226341996	0.206509734	0.313957406	0.232207427	0.032057147	0.02597627	0.066476168	0.066477227	0.588716923	0.48113231	0.57260701	0.46477011	7.78316e-06	7.10119e-06	1.0796e-05	7.98485e-06	1.10234e-06	8.93239e-07	2.2859e-06	2.28593e-06	2.0244e-05	1.96901e-05	1.65446e-05	1.59819e-05
116	2010	9	30166	NA	0.249444161	0.229347033	0.332928303	0.250834861	0.030936795	0.024829303	0.081585703	0.081586057	0.628898624	0.520742687	0.613732044	0.50516939	8.26905e-06	7.60283e-06	1.10365e-05	8.31515e-06	1.02555e-06	8.23089e-07	2.70456e-06	2.70457e-06	2.08479e-05	2.03452e-05	1.72626e-05	1.67463e-05
117	2010	10	30251	NA	0.265763395	0.24624042	0.341306311	0.261946924	0.028862862	0.022943828	0.09680009	0.096799389	0.649483896	0.544873211	0.635937677	0.530822697	8.78528e-06	8.13991e-06	1.12825e-05	8.65912e-06	9.54113e-07	7.58449e-07	3.1999e-06	3.19987e-06	2.14698e-05	2.1022e-05	1.80117e-05	1.75473e-05
118	2010	11	30064	NA	0.280609263	0.262005603	0.346755166	0.271096387	0.026686308	0.021011268	0.113821021	0.11381888	0.664723676	0.565005597	0.653033305	0.552773174	9.33373e-06	8.71493e-06	1.15339e-05	9.01731e-06	8.8765e-07	6.98885e-07	3.78596e-06	3.78589e-06	2.21103e-05	2.17214e-05	1.87934e-05	1.83865e-05
119	2010	12	30733	NA	0.304761434	0.286756309	0.36237041	0.288592687	0.025379832	0.019792006	0.137663993	0.137659809	0.699785718	0.602644518	0.689774718	0.592100734	9.91642e-06	9.33057e-06	1.17909e-05	9.39032e-06	8.25817e-07	6.43998e-07	4.47935e-06	4.47922e-06	2.27698e-05	2.24441e-05	1.9609e-05	1.9266e-05
120	2010	13	31338	NA	0.33016128	0.313057065	0.377737969	0.306446765	0.024076709	0.018596683	0.166083456	0.166076486	0.734847344	0.641176797	0.726753849	0.632633765	1.05355e-05	9.9897e-06	1.20537e-05	9.77876e-06	7.68291e-07	5.93423e-07	5.29975e-06	5.29952e-06	2.34491e-05	2.31908e-05	2.046e-05	2.01874e-05
121	2010	14	30983	NA	0.346799244	0.331375128	0.3817811	0.315508185	0.022145801	0.016942092	0.194275599	0.194265196	0.748195433	0.661424466	0.742426183	0.655382749	1.11932e-05	1.06954e-05	1.23223e-05	1.01833e-05	7.14773e-07	5.46819e-07	6.27039e-06	6.27006e-06	2.41486e-05	2.39624e-05	2.1348e-05	2.1153e-05
122	2010	15	30915	NA	0.36764083	0.354005412	0.38943215	0.327838393	0.020557923	0.015577299	0.229352633	0.229337697	0.76882336	0.688614727	0.765442922	0.685221904	1.1892e-05	1.14509e-05	1.25969e-05	1.06045e-05	6.64982e-07	5.03875e-07	7.41881e-06	7.41833e-06	2.48689e-05	2.47596e-05	2.22745e-05	2.21647e-05
123	2010	16	30945	NA	0.390971217	0.379380798	0.398496611	0.341731055	0.019144434	0.014367882	0.271621822	0.271600988	0.79252604	0.719196905	0.791676576	0.718692182	1.26344e-05	1.22598e-05	1.28776e-05	1.10432e-05	6.1866e-07	4.64304e-07	8.77757e-06	8.77689e-06	2.56108e-05	2.55833e-05	2.32411e-05	2.32248e-05
124	2010	17	30933	NA	0.415217982	0.406023442	0.407218764	0.355729106	0.017803941	0.013234382	0.321244649	0.321216291	0.81585096	0.750118077	0.817698306	0.752774541	1.34231e-05	1.31259e-05	1.31645e-05	1.15e-05	5.75565e-07	4.2784e-07	1.03852e-05	1.03843e-05	2.63748e-05	2.64345e-05	2.42498e-05	2.43356e-05
125	2010	18	31562	NA	0.179702783	0.146012767	0.481970642	0.370668896	0.028034601	0.028123815	0.149449955	0.146657497	0.946182306	0.751658244	0.712213255	0.551044958	5.69364e-06	4.62622e-06	1.52706e-05	1.17442e-05	8.88239e-07	8.91066e-07	4.73512e-06	4.64665e-06	2.99785e-05	2.25655e-05	2.38153e-05	1.74591e-05
126	2010	19	31929	NA	0.202696506	0.164854957	0.554365796	0.427209262	0.031886743	0.031954681	0.17956386	0.17614374	1.063796995	0.847043409	0.81425835	0.63130699	6.34835e-06	5.16317e-06	1.73625e-05	1.338e-05	9.98677e-07	1.0008e-06	5.62385e-06	5.51673e-06	3.33176e-05	2.55022e-05	2.6529e-05	1.97722e-05
127	2010	20	31166	NA	0.220466472	0.179488539	0.614755368	0.474715864	0.03498928	0.035028064	0.20777334	0.203739701	1.153798965	0.920811533	0.897603446	0.697384538	7.07394e-06	5.75911e-06	1.97252e-05	1.52319e-05	1.12267e-06	1.12392e-06	6.66667e-06	6.53724e-06	3.70211e-05	2.88007e-05	2.95454e-05	2.23765e-05
128	2010	21	30711	NA	0.241927852	0.19716833	0.687670648	0.532117564	0.038753516	0.038758	0.242242672	0.237449805	1.263080919	1.010317478	0.998203569	0.77718494	7.87756e-06	6.42012e-06	2.23917e-05	1.73266e-05	1.26188e-06	1.26202e-06	7.88781e-06	7.73175e-06	4.1128e-05	3.25031e-05	3.28976e-05	2.53064e-05
129	2010	22	29765	NA	0.260950484	0.212904682	0.755984335	0.586197689	0.042210488	0.042174705	0.277257505	0.271667424	1.359702017	1.090056255	1.091058246	0.851292249	8.76702e-06	7.15285e-06	2.53984e-05	1.96942e-05	1.41812e-06	1.41692e-06	9.31488e-06	9.12708e-06	4.56812e-05	3.66557e-05	3.66221e-05	2.86004e-05
130	2010	23	29126	NA	0.284003215	0.231976974	0.838423124	0.651489262	0.046411625	0.046328925	0.319780367	0.313210924	1.477514801	1.187156233	1.20319206	0.94080413	9.75085e-06	7.9646e-06	2.87861e-05	2.2368e-05	1.59348e-06	1.59064e-06	1.09792e-05	1.07537e-05	5.07284e-05	4.13099e-05	4.07593e-05	3.23012e-05
131	2010	24	29144	NA	0.315872373	0.258313131	0.950084355	0.739822267	0.052174783	0.052034595	0.376431914	0.368553169	1.641442953	1.321797996	1.355846446	1.062469102	1.08383e-05	8.86334e-06	3.25997e-05	2.53851e-05	1.79024e-06	1.78543e-06	1.29163e-05	1.26459e-05	5.63218e-05	4.65223e-05	4.5354e-05	3.64558e-05
132	2010	25	29452	NA	0.354590613	0.290331387	1.086459444	0.847829409	0.059227851	0.059016833	0.446674532	0.437150801	1.841321268	1.486019516	1.541979327	1.210971514	1.20396e-05	9.85778e-06	3.68892e-05	2.87868e-05	2.011e-06	2.00383e-06	1.51662e-05	1.48428e-05	6.25194e-05	5.23557e-05	5.04556e-05	4.11168e-05
133	2010	26	29658	NA	0.396400455	0.324976168	1.237033385	0.967419002	0.066986432	0.066691041	0.527145106	0.515696759	2.057819515	1.664371476	1.746237075	1.374409614	1.33657e-05	1.09575e-05	4.17099e-05	3.26192e-05	2.25863e-06	2.24867e-06	1.77741e-05	1.73881e-05	6.9385e-05	5.88791e-05	5.61188e-05	4.6342e-05
134	2010	27	30555	NA	0.453089811	0.371938365	1.439851798	1.128490039	0.077498838	0.0770937	0.635265574	0.621214296	2.352398278	1.906752238	2.021791611	1.594832228	1.48287e-05	1.21727e-05	4.71233e-05	3.69331e-05	2.53637e-06	2.52311e-06	2.07909e-05	2.0331e-05	7.6989e-05	6.61689e-05	6.24039e-05	5.21955e-05
135	2010	28	30732	NA	0.505280386	0.415343227	1.634848028	1.284140601	0.087519689	0.086993104	0.745970012	0.729167241	2.624792851	2.132118146	2.283667434	1.805448625	1.64415e-05	1.3515e-05	5.31969e-05	4.17851e-05	2.84784e-06	2.8307e-06	2.42734e-05	2.37266e-05	8.54091e-05	7.43091e-05	6.93778e-05	5.87482e-05
136	2010	29	30966	NA	0.564152108	0.464384397	1.858137484	1.462772528	0.09900023	0.098329302	0.875882728	0.855793856	2.933441729	2.387915243	2.582321135	2.046181804	1.82184e-05	1.49966e-05	6.00057e-05	4.7238e-05	3.19706e-06	3.1754e-06	2.82853e-05	2.76366e-05	9.47311e-05	8.33921e-05	7.71141e-05	6.60783e-05
137	2010	30	31121	NA	0.627861746	0.517572076	2.104784142	1.66065258	0.111679873	0.110841315	1.023805601	0.999898431	3.269238067	2.66689299	2.910428696	2.311429516	2.01749e-05	1.6631e-05	6.76323e-05	5.33612e-05	3.58857e-06	3.56162e-06	3.28976e-05	3.21294e-05	0.000105049	9.35198e-05	8.56943e-05	7.42723e-05
138	2010	31	30841	NA	0.688601856	0.568485132	2.34908574	1.857594297	0.124209327	0.123189388	1.177791214	1.149792952	3.591985736	2.936321716	3.232252837	2.572922875	2.23275e-05	1.84328e-05	7.61676e-05	6.02313e-05	4.02741e-06	3.99434e-06	3.81891e-05	3.72813e-05	0.000116468	0.000104804	9.52084e-05	8.34254e-05
139	2010	32	30282	NA	0.747796508	0.618297034	2.595532571	2.057158582	0.136851267	0.135635246	1.339902237	1.307480294	3.909456243	3.202489923	3.554103384	2.835680398	2.46944e-05	2.0418e-05	8.57121e-05	6.79334e-05	4.51923e-06	4.47907e-06	4.42475e-05	4.31768e-05	0.000129102	0.000117367	0.000105756	9.36424e-05
140	2010	33	31289	NA	0.8540427	0.707253037	3.015506265	2.395517351	0.158645798	0.157133681	1.601038351	1.561608791	4.476737559	3.674750202	4.109613566	3.286563457	2.72953e-05	2.26039e-05	9.63759e-05	7.6561e-05	5.07034e-06	5.02201e-06	5.11694e-05	4.99092e-05	0.000143077	0.000131344	0.000117445	0.000105039
141	2010	34	32620	NA	0.983537142	0.815804708	3.532110206	2.812416499	0.185535745	0.183652817	1.926585555	1.878300361	5.171357483	4.253612366	4.791287542	3.840741797	3.01514e-05	2.50093e-05	0.000108281	8.62176e-05	5.68779e-06	5.63007e-06	5.90615e-05	5.75812e-05	0.000158533	0.000146882	0.000130399	0.000117742
142	2010	35	34138	NA	1.136301743	0.944078308	4.149781336	3.311962563	0.217782295	0.215443892	2.322787631	2.263550779	5.995450623	4.941453724	5.603514521	4.5024951	3.32855e-05	2.76548e-05	0.000121559	9.70169e-05	6.37947e-06	6.31097e-06	6.80411e-05	6.63059e-05	0.000175624	0.000164143	0.000144749	0.000131891
143	2010	36	34121	NA	1.253014287	1.042816688	4.652655029	3.722068679	0.244107558	0.241349708	2.669519305	2.600252719	6.637142791	5.481330719	6.254513028	5.037605435	3.67227e-05	3.05623e-05	0.000136358	0.000109084	7.15417e-06	7.07335e-06	7.82368e-05	7.62068e-05	0.000194518	0.000183304	0.000160644	0.000147639
144	2010	37	35598	NA	1.441346599	1.201646372	5.440662388	4.362818428	0.285557893	0.282179837	3.196315161	3.111942808	7.667842151	6.345156566	7.281851975	5.879202562	4.04895e-05	3.3756e-05	0.000152836	0.000122558	8.02174e-06	7.92685e-06	8.97892e-05	8.7419e-05	0.000215401	0.000204558	0.000178245	0.000165155
145	2010	38	36031	NA	1.60752444	1.342582054	6.167436457	4.957473329	0.324032149	0.320035744	3.70583253	3.606326823	8.592598849	7.124435181	8.219250828	6.652161293	4.4615e-05	3.72619e-05	0.00017117	0.000137589	8.99315e-06	8.88223e-06	0.000102851	0.00010009	0.000238478	0.000228116	0.000197731	0.000184623
146	2010	39	35583	NA	1.748204174	1.462746629	6.815978803	5.492028519	0.358700248	0.354105736	4.18417951	4.069908487	9.392991709	7.803311718	9.045515533	7.338813475	4.91303e-05	4.1108e-05	0.000191552	0.000154344	1.00807e-05	9.95154e-06	0.000117589	0.000114378	0.000263974	0.000254209	0.000219299	0.000206245
147	2010	40	36579	NA	1.977787497	1.657940648	7.834836082	6.328369461	0.413268586	0.407790307	4.908294887	4.771970912	10.68609092	8.894783603	10.35505977	8.421998408	5.40689e-05	4.53249e-05	0.000214189	0.000173006	1.1298e-05	1.11482e-05	0.000134183	0.000130457	0.000292137	0.000283088	0.000243166	0.000230241
148	2010	41	36241	NA	2.155142845	1.810074755	8.672928931	7.022529409	0.458824189	0.452549773	5.538636437	5.382209102	11.71454347	9.769577568	11.4168461	9.308650829	5.9467e-05	4.99455e-05	0.000239313	0.000193773	1.26604e-05	1.24872e-05	0.000152828	0.000148512	0.00032324	0.000315026	0.000269573	0.000256854
149	2010	42	35431	NA	2.315886501	1.948890859	9.466112614	7.683760546	0.502584658	0.495515376	6.155491835	5.978728014	12.66949388	10.58609943	12.41222816	10.1455693	6.53633e-05	5.50052e-05	0.00026717	0.000216865	1.41849e-05	1.39854e-05	0.000173732	0.000168743	0.000357582	0.000350321	0.000298781	0.000286347
150	2010	43	35020	NA	2.514420213	2.120198888	10.43715549	8.493118707	0.556487946	0.548458603	6.903112511	6.701578057	13.85017176	11.5944603	13.63320679	11.17168808	7.17995e-05	6.05425e-05	0.000298034	0.000242522	1.58906e-05	1.56613e-05	0.000197119	0.000191364	0.000395493	0.000389298	0.000331081	0.000319009
151	2010	44	34568	NA	2.724668747	2.30218197	11.48346981	9.368057936	0.615264409	0.606181097	7.716588128	7.487577016	15.11781176	12.67930294	14.94399961	12.27692957	7.88205e-05	6.65986e-05	0.000332199	0.000271004	1.77987e-05	1.75359e-05	0.000223229	0.000216604	0.000437335	0.000432307	0.000366793	0.000355153
152	2010	45	34104	NA	2.949119694	2.497032708	12.61804816	10.31973436	0.679790197	0.669545844	8.60501121	8.345436138	16.48952567	13.855368	16.36077235	13.4752517	8.64743e-05	7.32182e-05	0.000369987	0.000302596	1.99329e-05	1.96325e-05	0.000252317	0.000244705	0.000483507	0.000479732	0.000406268	0.000395122
153	2010	46	33148	NA	3.142837424	2.666725663	13.64857421	11.19108089	0.739848952	0.728493417	9.435638662	9.146359693	17.71580284	14.9130539	17.63424515	14.56156841	9.48123e-05	8.04491e-05	0.000411747	0.00033761	2.23196e-05	2.1977e-05	0.000284652	0.000275925	0.000534446	0.000531985	0.000449893	0.00043929
154	2010	47	32169	NA	3.342023779	2.841903008	14.72874433	12.10786008	0.803847317	0.791308086	10.31079562	9.989558484	19.00002772	16.02316192	18.96414818	15.70040471	0.00010389	8.83429e-05	0.000457855	0.000376383	2.49883e-05	2.45985e-05	0.00032052	0.000310534	0.000590632	0.000589516	0.000498093	0.00048806
155	2010	48	31831	NA	3.62125852	3.086179887	16.19316592	13.346238	0.89037033	0.87628324	11.46616914	11.1031795	20.77268442	17.54960065	20.77961378	17.24841667	0.000113765	9.69552e-05	0.000508723	0.000419284	2.79718e-05	2.75292e-05	0.00036022	0.000348817	0.000652593	0.000652811	0.000551337	0.000541875
156	2010	49	31490	NA	3.920568659	3.348817341	17.7853566	14.69682813	0.985851646	0.970062022	12.72409673	12.3148363	22.70142761	19.21324863	22.7481683	18.93217377	0.000124502	0.000106345	0.000564794	0.000466714	3.13068e-05	3.08054e-05	0.000404068	0.000391071	0.000720909	0.000722393	0.000610138	0.000601212
157	2010	50	31586	NA	4.300986439	3.682221061	19.79010482	16.39651609	1.106588525	1.088680717	14.28920178	13.82229241	25.14929462	21.32253574	25.23191193	21.05496506	0.000136167	0.000116578	0.000626547	0.000519107	3.50341e-05	3.44672e-05	0.00045239	0.000437608	0.000796217	0.000798832	0.000675063	0.000666592
158	2010	51	31510	NA	4.689740017	4.024469492	21.88368861	18.17920836	1.235169839	1.215009852	15.92918566	15.40046627	27.70401737	23.52954843	27.81511522	23.27252863	0.000148833	0.00012772	0.0006945	0.000576935	3.91993e-05	3.85595e-05	0.000505528	0.000488749	0.000879213	0.000882739	0.000746733	0.000738576
159	2010	52	31046	NA	5.047343048	4.341696698	23.88094725	19.89140478	1.361459697	1.339087589	17.50473151	16.91459876	30.13531059	25.63874148	30.26287737	25.38863213	0.000162576	0.000139847	0.000769212	0.000640707	4.3853e-05	4.31324e-05	0.000563832	0.000544824	0.000970666	0.000974775	0.000825831	0.000817775
160	2010	53	31485	NA	5.587886243	4.818365047	26.80269595	22.38516806	1.54439296	1.518886785	19.76200136	19.08538317	33.73353768	28.74918253	33.86690748	28.48911974	0.000177478	0.000153037	0.000851285	0.000710979	4.90517e-05	4.82416e-05	0.000627664	0.000606174	0.001071416	0.001075652	0.000913107	0.000904847
161	2010	54	30693	NA	5.942918439	5.13719555	28.89336478	24.19671909	1.683769164	1.655868553	21.40507675	20.66085181	36.29093885	30.9810966	36.40605624	30.70856758	0.000193625	0.000167374	0.000941367	0.000788346	5.48584e-05	5.39494e-05	0.000697393	0.000673145	0.001182385	0.001186135	0.001009386	0.001000507
162	2010	55	30137	NA	6.362193944	5.513483952	31.34713914	26.32335646	1.848700016	1.818016369	23.30775732	22.48491022	39.31624717	33.62002252	39.39054056	33.31718712	0.000211109	0.000182947	0.001040155	0.000873456	6.13432e-05	6.03251e-05	0.000773393	0.00074609	0.001304584	0.001307049	0.001115573	0.001105524
163	2010	56	29956	NA	6.890758766	5.986842585	34.40138604	28.96761863	2.05450679	2.020408951	25.64366575	24.72451474	43.11034873	36.92557193	43.11501533	36.56818669	0.000230029	0.000199855	0.001148397	0.000967006	6.85841e-05	6.74459e-05	0.000856044	0.000825361	0.001439122	0.001439278	0.00123266	0.00122073
164	2010	57	29292	NA	7.337337086	6.391452203	37.1099597	31.33497447	2.245764613	2.208557024	27.70217853	26.69416582	46.49271585	39.88804514	46.39185331	39.456915	0.000250489	0.000218198	0.001266897	0.001069745	7.66682e-05	7.5398e-05	0.000945725	0.000911313	0.001587215	0.001583772	0.001361739	0.00134702
165	2010	58	27741	NA	7.562191369	6.604770284	38.74074973	32.80328985	2.377184493	2.337934138	28.92866684	27.86014505	48.55217396	41.72256975	48.31232715	41.20537908	0.0002726	0.000238087	0.001396516	0.001182484	8.56921e-05	8.42772e-05	0.001042813	0.001004295	0.001750196	0.00174155	0.001504004	0.00148536
166	2010	59	28424	NA	8.427072568	7.379967794	43.72105851	37.1243685	2.72198455	2.677271174	32.62163378	31.39864788	54.84473487	47.20567726	54.39504764	46.52409141	0.000296477	0.000259639	0.001538174	0.001306092	9.57636e-05	9.41905e-05	0.001147679	0.001104653	0.001929522	0.001913701	0.001660768	0.001636789
167	2010	60	28459	NA	9.170796287	8.053249551	48.17700377	41.02378517	3.045186528	2.995506384	35.87791128	34.51281928	60.52643048	52.17874952	59.80359592	51.29516715	0.000322246	0.000282977	0.001692857	0.001441505	0.000107003	0.000105257	0.001260688	0.001212721	0.002126794	0.002101395	0.001833471	0.001802423
168	2010	61	28731	NA	10.05689481	8.855907976	53.48606948	45.67438107	3.434574387	3.379023725	39.71166142	38.17834977	67.33864135	58.14262801	66.25018181	56.98687829	0.000350036	0.000308235	0.001861615	0.001589725	0.000119542	0.000117609	0.001382189	0.001328821	0.002343763	0.002305878	0.00202369	0.001983463
169	2010	62	29555	NA	11.23051746	9.917283544	60.45689098	51.77526729	3.946527983	3.883361195	44.70240349	42.95102586	76.32121107	66.00086921	74.72933876	64.46523996	0.000379987	0.000335553	0.002045572	0.001751828	0.000133532	0.000131394	0.001512516	0.001453258	0.002582345	0.002528484	0.002233154	0.002181196
170	2010	63	30391	NA	12.52850687	11.09519024	68.25584595	58.62319115	4.532370136	4.460716023	50.20538401	48.20968501	86.45148607	74.87612305	84.20234443	72.84728139	0.000412244	0.000365081	0.002245923	0.001928966	0.000149135	0.000146778	0.001651982	0.001586315	0.002844641	0.002770634	0.00246376	0.002397002
171	2010	64	27210	NA	12.16181159	10.80176892	67.04378659	57.74969672	4.531470885	4.460847012	49.00179999	47.02568493	85.24750918	73.94545054	82.55092159	71.62651516	0.000446961	0.000396978	0.002463939	0.00212237	0.000166537	0.000163941	0.001800875	0.00172825	0.003132948	0.003033845	0.002717584	0.00263236
172	2010	65	25891	NA	12.53902712	11.16966957	69.93089092	60.41298764	4.814197113	4.740381041	50.73215394	48.6567678	89.31824199	77.59275866	85.95112669	74.79528654	0.000484301	0.000431411	0.002700973	0.002333359	0.000185941	0.00018309	0.001959451	0.001879293	0.00344978	0.00331973	0.002996901	0.002888853
173	2010	66	22949	NA	12.0352178	10.75298424	67.89368152	58.82598391	4.763622285	4.691916484	48.83396918	46.8076243	87.15770659	75.82815266	83.30499721	72.70637641	0.000524433	0.00046856	0.002958459	0.002563335	0.000207574	0.00020445	0.002127935	0.002039637	0.003797887	0.003630006	0.003304203	0.003168172
174	2010	67	21175	NA	12.01762536	10.76988304	68.56294779	59.58218419	4.906023203	4.833686105	48.84029252	46.78484695	88.51739701	77.12396735	83.99054899	73.52223252	0.000567538	0.000508613	0.00323792	0.002813799	0.000231689	0.000228273	0.002306507	0.002209438	0.004180278	0.003966496	0.003642218	0.003472124
175	2010	68	18569	NA	11.39773869	10.24582635	65.75218073	57.31030315	4.801328704	4.732149958	46.33537997	44.35778277	85.42193796	74.53471311	80.42487671	70.61118814	0.000613805	0.00055177	0.003540965	0.003086343	0.000258567	0.000254841	0.002495308	0.002388808	0.004600244	0.004331137	0.004013933	0.003802638
176	2010	69	19010	NA	12.61180123	11.37260828	73.55538238	64.30446319	5.484738192	5.407711264	51.22105284	49.00422311	96.21686673	84.07390141	89.84089401	79.11522351	0.00066343	0.000598243	0.003869299	0.003382665	0.000288519	0.000284467	0.002694427	0.002577813	0.005061382	0.004725981	0.004422614	0.004161769
177	2010	70	18406	NA	13.1901314	11.93178592	77.76023548	68.18625693	5.924724797	5.843844224	53.44914596	51.10359423	102.4776604	89.67108193	94.84983945	83.77867803	0.000716621	0.000648255	0.004224722	0.003704567	0.000321891	0.000317497	0.002903898	0.002776464	0.005567623	0.005153202	0.00487184	0.004551705
178	2010	71	17677	NA	13.67485889	12.40998482	81.47561236	71.66185559	6.347261976	6.26328319	55.21761945	52.76085028	108.2409356	94.84629122	99.25814454	87.93909543	0.000773596	0.000702041	0.004609131	0.00405396	0.000359069	0.000354318	0.003123699	0.002984717	0.006123264	0.005615101	0.00536552	0.004974775
179	2010	72	16681	NA	13.92165428	12.67505949	83.81411984	73.94473323	6.680410639	6.595022497	55.94377406	53.42039077	112.3131869	98.55021239	101.9894512	90.63544357	0.000834582	0.00075985	0.005024526	0.004432872	0.00040048	0.000395361	0.003353742	0.003202469	0.006733001	0.006114109	0.005907932	0.005433454
180	2010	73	15904	NA	14.31065405	13.07218269	87.0427536	77.03016527	7.102721339	7.015323738	57.15699712	54.54358233	117.7208066	103.4356937	105.8059999	94.31659267	0.000899815	0.000821943	0.00547301	0.004843446	0.0004466	0.000441104	0.003593876	0.003429551	0.007401962	0.006652792	0.006503753	0.005930369
181	2010	74	15233	NA	14.76905797	13.53597625	90.73982926	80.55135033	7.585344358	7.495841287	58.55373916	55.84002511	123.9318689	109.0392813	110.1933282	98.53173609	0.000969544	0.000888596	0.005956793	0.005287951	0.000497955	0.000492079	0.003843874	0.003665727	0.008135749	0.007233856	0.007158096	0.006468308
182	2010	75	14831	NA	15.48395527	14.23919897	96.07808204	85.55676604	8.233146862	8.140393602	60.85812638	57.99947041	132.5962335	116.8170779	116.573919	104.5618572	0.001044026	0.000960097	0.006478193	0.005768779	0.000555131	0.000548877	0.004103441	0.003910692	0.008940478	0.007860152	0.007876548	0.007050223
183	2010	76	14449	NA	16.233915	14.98002297	101.7157413	90.86191397	8.940728441	8.84502833	63.173899	60.16658656	141.9300125	125.2036389	123.3175906	110.9573328	0.001123532	0.001036752	0.007039639	0.006288457	0.000618778	0.000612155	0.004372199	0.004164066	0.009822826	0.00853468	0.008665211	0.00767924
184	2010	77	15264	NA	18.44411073	17.07855773	116.672992	104.5529361	10.52633709	10.41987961	70.97293943	67.54924315	164.6997749	145.4774454	141.3536569	127.586623	0.001208341	0.001118878	0.007643671	0.006849642	0.000689619	0.000682644	0.004649695	0.004425396	0.01079008	0.009260591	0.009530755	0.008358662
185	2010	78	14895	NA	19.34477314	17.9754624	123.5233892	111.0441775	11.44609497	11.33741899	73.51268471	69.91940824	176.5085938	156.106453	149.5635703	135.4250686	0.001298743	0.001206812	0.008292943	0.007455131	0.000768452	0.000761156	0.004935393	0.004694153	0.011850191	0.010041193	0.01048046	0.009091982
186	2010	79	14679	NA	20.47779812	19.09595334	131.9674998	119.015297	12.56768672	12.45649747	76.75176725	72.95068465	191.0007261	169.1354917	159.7068654	145.0707986	0.00139504	0.001300903	0.008990224	0.008107861	0.000856168	0.000848593	0.005228678	0.004969731	0.013011835	0.010879955	0.011522276	0.00988288
187	2010	80	13832	NA	20.71406351	19.38580088	134.701502	121.8725636	13.19228462	13.08448631	76.4750603	72.63803812	197.5828427	175.1806296	162.9480128	148.4898231	0.001497547	0.001401518	0.009738397	0.008810914	0.000953751	0.000945958	0.005528851	0.005251449	0.014284474	0.01178051	0.012664881	0.010735239
188	2010	81	13814	NA	22.19336699	20.84590212	145.6058965	132.1656792	14.67454884	14.56497725	80.60649371	76.50949929	216.5817723	192.2597036	176.0822937	160.9765231	0.001606585	0.001509042	0.010540459	0.009567517	0.001062295	0.001054363	0.005835131	0.005538548	0.015678426	0.012746655	0.013917743	0.011653143
189	2010	82	12928	NA	22.26836798	20.99344171	147.3730327	134.2061692	15.29399843	15.19101538	79.46400492	75.37279024	222.4254606	197.6845671	178.1783362	163.4214351	0.001722491	0.001623874	0.011399523	0.010381047	0.001183013	0.001175048	0.006146659	0.005830197	0.01720494	0.013782359	0.015291195	0.012640891
190	2010	83	12895	NA	23.79915726	22.52025409	158.8511279	145.133611	16.98593875	16.88450551	83.33391327	78.98825069	243.409602	216.5909301	192.0292549	176.7001067	0.001845611	0.001746433	0.012318816	0.01125503	0.00131725	0.001309384	0.006462498	0.006125494	0.018876278	0.014891761	0.016796505	0.013702994
191	2010	84	11955	NA	23.62668995	22.44138942	159.0215305	145.7690672	17.53195772	17.44112758	81.07447234	76.79256756	247.5378679	220.5214752	192.226518	177.4622723	0.001976302	0.001877155	0.013301675	0.012193147	0.001466496	0.001458898	0.006781637	0.006423469	0.020705802	0.016079173	0.018445962	0.014844188
192	2010	85	11659	NA	24.65798345	23.51030525	167.324739	153.8898082	19.03219511	18.94919208	82.81381079	78.38445223	264.7534174	236.1293063	202.2729756	187.3535626	0.002114931	0.002016494	0.014351552	0.013199229	0.001632404	0.001625285	0.007102994	0.006723085	0.022708073	0.017349084	0.020252964	0.016069437
193	2010	86	10863	NA	24.57077585	23.517553	168.0723421	155.0939009	19.73595839	19.66663383	80.66236675	76.29357769	270.4772609	241.5074543	203.2049845	188.84167	0.002261878	0.002164922	0.015472001	0.014277262	0.001816806	0.001810424	0.007425423	0.007023251	0.024898947	0.018706157	0.022232114	0.017383934
194	2010	87	10162	NA	24.56693633	23.60562539	169.3668439	156.8137484	20.54483283	20.49069731	78.73228973	74.41449295	277.3788733	247.9459475	204.8174514	190.9755838	0.00241753	0.002322931	0.016666684	0.015431386	0.002021731	0.002016404	0.007747716	0.00732282	0.027295697	0.02015523	0.024399326	0.01879311
195	2010	88	9086	NA	23.46265446	22.63349404	162.9970638	151.4262982	20.43832268	20.40299926	73.31143673	69.24074982	271.8270248	243.2498108	197.1781844	184.4697651	0.002582286	0.00249103	0.017939364	0.016665892	0.00224943	0.002245543	0.008068615	0.007620598	0.029917128	0.021701319	0.026771936	0.020302638
196	2010	89	8430	NA	23.23777127	22.50596184	162.6475707	151.6154284	21.09518357	21.07846732	70.70085671	66.7264249	276.3666823	247.5792252	196.8372293	184.7723774	0.002756556	0.002669746	0.019293899	0.017985223	0.002502394	0.002500411	0.008386816	0.007915353	0.032783711	0.023349612	0.029368829	0.021918431
197	2010	90	5983	NA	17.5945543	17.10916133	124.0529454	116.0341158	16.65298421	16.65586027	52.05794312	49.09543313	214.8957494	192.7158192	150.2060353	141.4779273	0.002940758	0.002859629	0.020734238	0.019393969	0.002783384	0.002783864	0.008700977	0.008205822	0.035917725	0.025105471	0.032210566	0.023646653
198	2010	91	5268	NA	16.51685231	16.12663595	117.2889309	110.0846977	16.30685781	16.32589063	47.46324911	44.72910711	207.2611016	186.0633167	142.1012938	134.3008833	0.003135317	0.003061244	0.022264414	0.020896867	0.003095455	0.003099068	0.009009728	0.008490719	0.039343413	0.026974429	0.035319536	0.025493714
199	2010	92	4256	NA	14.21789406	13.93915715	101.6696147	95.75488133	14.64912571	14.68122265	39.63052365	37.31977443	183.3789026	164.7927617	123.2630598	116.8964554	0.003340671	0.003275178	0.023888537	0.022498797	0.003441994	0.003449535	0.009311683	0.008768744	0.043087148	0.028962185	0.038720104	0.027466272
200	2010	93	3214	NA	11.43303534	11.25553724	82.31307786	77.79414515	12.29916549	12.33906939	30.87189964	29.05004104	151.6288489	136.3982497	99.87376696	95.04196779	0.003557261	0.003502034	0.02561079	0.024204774	0.003826747	0.003839163	0.009605445	0.009038594	0.047177613	0.031074601	0.042438783	0.029571241
201	2010	94	2495	NA	9.444916558	9.337378212	68.45135383	64.91976659	10.61339008	10.6593188	24.67459981	23.20093426	128.8567674	116.0285269	83.12765227	79.38037106	0.003785538	0.003742436	0.027435412	0.026019947	0.004253864	0.004272272	0.009889619	0.009298972	0.051645999	0.033317696	0.04650442	0.03181578
202	2010	95	1790	NA	7.206466826	7.154677414	52.5663908	50.02975913	8.463003661	8.509043389	18.19145689	17.0919872	101.1819234	91.19760953	63.89878156	61.23106831	0.004025959	0.003997026	0.029366699	0.027949586	0.004727935	0.004753656	0.010162825	0.009548596	0.056526214	0.035697643	0.050948385	0.034207301
203	2010	96	1292	NA	5.528451996	5.512273379	40.58040637	38.75881564	6.788222213	6.832906307	13.46742743	12.64378798	79.91680853	72.09979405	49.3812199	47.48547143	0.004278988	0.004266465	0.031408983	0.029999083	0.005254042	0.005288627	0.010423705	0.009786214	0.061855115	0.038220758	0.055804794	0.036753461
204	2010	97	932	NA	4.236024794	4.241934293	31.2840991	29.98610943	5.440835631	5.483029065	9.94531444	9.329885744	63.07100489	56.9552026	38.11273733	36.77873527	0.004545091	0.004551432	0.03356663	0.032173937	0.005837806	0.005883078	0.010670938	0.010010607	0.067672752	0.040893495	0.061110732	0.039462162
205	2010	98	614	NA	2.962391052	2.979509458	22.00822855	21.17056397	3.982064949	4.017733529	6.694594097	6.27545276	45.4498998	41.08059542	26.84557454	25.99770978	0.004824741	0.004852621	0.03584402	0.034479746	0.006485448	0.00654354	0.010903248	0.010220607	0.074022638	0.043722434	0.066906507	0.042341547
206	2010	99	381	NA	1.950115391	1.970054894	14.57155101	14.06735674	2.744664947	2.772632408	4.236497203	3.968153909	30.84272606	27.90288411	17.79813858	17.29739651	0.005118413	0.005170748	0.038245541	0.036922196	0.007203845	0.00727725	0.011119415	0.010415102	0.080952037	0.046714274	0.073235916	0.045399991
207	2010	100	213	NA	1.155862407	1.172893264	8.685195739	8.415001925	1.704129025	1.723645394	2.410795753	2.256319175	18.8531146	17.07121279	10.62354989	10.36161896	0.005426584	0.005506541	0.040775567	0.039507051	0.008000606	0.008092232	0.01131829	0.010593048	0.088512275	0.049875821	0.080146539	0.048646098
208	2010	101	146	NA	0.839460907	0.855669129	6.342013732	6.167060159	1.29708475	1.31361656	1.678824632	1.570007558	14.1268256	12.80274727	7.769240013	7.604949279	0.005749732	0.005860747	0.04343845	0.042240138	0.008884142	0.008997374	0.011498799	0.010753476	0.096759079	0.053213973	0.08769005	0.052088694
209	2010	102	78	NA	0.474890182	0.486261977	3.606603112	3.519931943	0.76937283	0.780196934	0.909476619	0.849849465	8.248729383	7.481959533	4.42538524	4.347471308	0.006088336	0.006234128	0.046238501	0.045127333	0.009863754	0.010002525	0.011659957	0.010895506	0.105752941	0.056735708	0.095922558	0.055736812
210	2010	103	40	NA	0.257714842	0.265098325	1.967198946	1.926981796	0.437988892	0.444743843	0.47203498	0.440733912	4.62238027	4.19619895	2.417922872	2.383987491	0.006442871	0.006627458	0.049179974	0.048174545	0.010949722	0.011118596	0.011800874	0.011018348	0.115559507	0.060448072	0.104904974	0.059599687
211	2010	104	29	NA	0.197600561	0.204204287	1.515744301	1.490243366	0.352448839	0.358372525	0.345702278	0.322518111	3.661250168	3.326398652	1.866386548	1.846915566	0.006813812	0.007041527	0.052267045	0.051387702	0.012153408	0.012357673	0.011920768	0.011121314	0.126250006	0.064358157	0.114703402	0.063686744
212	2010	105	27	NA	0.194444004	0.201882684	1.498602586	1.478863752	0.364158917	0.370794828	0.324512071	0.302503264	3.72334603	3.385518353	1.848773389	1.836204614	0.00720163	0.007477136	0.055503799	0.054772732	0.013487367	0.013733142	0.012018966	0.011203825	0.137901705	0.068473088	0.125389569	0.068007578
213	2011	0	31573	NA	1.853857514	1.484567742	3.802020238	3.563102588	0.036534617	0.03653244	0.072386159	0.072375628	5.654298583	5.041146216	5.65280411	5.041128489	5.87165e-05	4.70202e-05	0.00012042	0.000112853	1.15715e-06	1.15708e-06	2.29266e-06	2.29233e-06	0.000179087	0.000179039	0.000159666	0.000159666
214	2011	1	32375	NA	0.761076072	0.609438488	1.450566585	1.164714043	0.024324627	0.024326322	0.111798694	0.111805463	2.212835999	1.784032166	2.212618358	1.784030764	2.35081e-05	1.88244e-05	4.48051e-05	3.59757e-05	7.5134e-07	7.51392e-07	3.45324e-06	3.45345e-06	6.83501e-05	6.83434e-05	5.51052e-05	5.51052e-05
215	2011	2	32053	NA	0.30167878	0.24155983	0.534350097	0.367599808	0.015636977	0.015640089	0.16671816	0.166762609	0.836150968	0.609594508	0.836207514	0.609595694	9.41187e-06	7.53626e-06	1.66708e-05	1.14685e-05	4.87848e-07	4.87945e-07	5.20133e-06	5.20271e-06	2.60865e-05	2.60883e-05	1.90183e-05	1.90184e-05
216	2011	3	31118	NA	0.117258827	0.093886606	0.193018174	0.113766743	0.009856972	0.009860208	0.243788477	0.243903721	0.309816292	0.204250674	0.309888676	0.204251629	3.7682e-06	3.01712e-06	6.20278e-06	3.65598e-06	3.16761e-07	3.16865e-07	7.83432e-06	7.83803e-06	9.95618e-06	9.9585e-06	6.56375e-06	6.56378e-06
217	2011	4	31333	NA	0.191407317	0.169338745	0.309725527	0.212742938	0.046105131	0.038819686	0.03655105	0.036553325	0.563944321	0.437377156	0.541245515	0.415402439	6.10881e-06	5.40449e-06	9.88496e-06	6.78974e-06	1.47146e-06	1.23894e-06	1.16654e-06	1.16661e-06	1.79984e-05	1.7274e-05	1.3959e-05	1.32577e-05
218	2011	5	30519	NA	0.198073633	0.176591122	0.308401807	0.215787792	0.041779154	0.034841729	0.042121892	0.042124025	0.565679294	0.444502987	0.544723836	0.423962857	6.49017e-06	5.78627e-06	1.01052e-05	7.0706e-06	1.36896e-06	1.14164e-06	1.38019e-06	1.38026e-06	1.85353e-05	1.78487e-05	1.45648e-05	1.38918e-05
219	2011	6	30703	NA	0.211707865	0.190205726	0.317175053	0.226068881	0.039103193	0.032299036	0.050136969	0.050138928	0.586066003	0.46659004	0.566240125	0.446918951	6.89535e-06	6.19502e-06	1.03304e-05	7.36309e-06	1.2736e-06	1.05198e-06	1.63297e-06	1.63303e-06	1.90882e-05	1.84425e-05	1.51969e-05	1.45562e-05
220	2011	7	30447	NA	0.223049113	0.201944249	0.321539483	0.233457526	0.036075967	0.029514308	0.058824936	0.058826553	0.598516266	0.482780173	0.58020048	0.464390058	7.32582e-06	6.63265e-06	1.05606e-05	7.66767e-06	1.18488e-06	9.69367e-07	1.93204e-06	1.9321e-06	1.96576e-05	1.90561e-05	1.58564e-05	1.52524e-05
221	2011	8	29777	NA	0.231759073	0.211452163	0.321471397	0.237764883	0.032824376	0.026597964	0.068067153	0.068068236	0.602806775	0.492647323	0.586311301	0.475893523	7.78316e-06	7.10119e-06	1.0796e-05	7.98485e-06	1.10234e-06	8.93239e-07	2.2859e-06	2.28593e-06	2.0244e-05	1.96901e-05	1.65446e-05	1.59819e-05
222	2011	9	30506	NA	0.252255638	0.231931996	0.336680727	0.253662013	0.031285483	0.025109153	0.082505253	0.082505611	0.63598692	0.526611961	0.620649398	0.510863138	8.26905e-06	7.60283e-06	1.10365e-05	8.31515e-06	1.02555e-06	8.23089e-07	2.70456e-06	2.70457e-06	2.08479e-05	2.03452e-05	1.72626e-05	1.67463e-05
223	2011	10	31859	NA	0.27989012	0.259329396	0.35944854	0.275870783	0.030397076	0.024163414	0.101945525	0.101944787	0.684007386	0.573836092	0.669741114	0.559038719	8.78528e-06	8.13991e-06	1.12825e-05	8.65912e-06	9.54113e-07	7.58449e-07	3.1999e-06	3.19987e-06	2.14698e-05	2.1022e-05	1.80117e-05	1.75473e-05
224	2011	11	32062	NA	0.299258056	0.27941803	0.369799898	0.289112971	0.028459832	0.02240764	0.121385364	0.12138308	0.70890003	0.602554865	0.696432738	0.589509497	9.33373e-06	8.71493e-06	1.15339e-05	9.01731e-06	8.8765e-07	6.98885e-07	3.78596e-06	3.78589e-06	2.21103e-05	2.17214e-05	1.87934e-05	1.83865e-05
225	2011	12	31659	NA	0.313944041	0.295396413	0.373288803	0.297288122	0.026144539	0.020388348	0.141811875	0.141807565	0.720870597	0.620802486	0.71055796	0.609941013	9.91642e-06	9.33057e-06	1.17909e-05	9.39032e-06	8.25817e-07	6.43998e-07	4.47935e-06	4.47922e-06	2.27698e-05	2.24441e-05	1.9609e-05	1.9266e-05
226	2011	13	32681	NA	0.344310447	0.326473226	0.39392605	0.319579639	0.025108524	0.01939365	0.173201016	0.173193747	0.766339461	0.668654633	0.757899117	0.659745487	1.05355e-05	9.9897e-06	1.20537e-05	9.77876e-06	7.68291e-07	5.93423e-07	5.29975e-06	5.29952e-06	2.34491e-05	2.31908e-05	2.046e-05	2.01874e-05
227	2011	14	33395	NA	0.373797268	0.357172398	0.411502432	0.340070227	0.023869832	0.018261019	0.209399787	0.209388575	0.806441807	0.712915794	0.800223425	0.706403734	1.11932e-05	1.06954e-05	1.23223e-05	1.01833e-05	7.14773e-07	5.46819e-07	6.27039e-06	6.27006e-06	2.41486e-05	2.39624e-05	2.1348e-05	2.1153e-05
228	2011	15	33202	NA	0.394837809	0.380193682	0.418241186	0.352090905	0.022078737	0.016729662	0.24631946	0.246303419	0.825698632	0.739556402	0.822068118	0.735912587	1.1892e-05	1.14509e-05	1.25969e-05	1.06045e-05	6.64982e-07	5.03875e-07	7.41881e-06	7.41833e-06	2.48689e-05	2.47596e-05	2.22745e-05	2.21647e-05
229	2011	16	33033	NA	0.417351825	0.404979348	0.425384992	0.364789205	0.020436196	0.015337348	0.289949382	0.289927143	0.846001379	0.767724394	0.845094598	0.767185615	1.26344e-05	1.22598e-05	1.28776e-05	1.10432e-05	6.1866e-07	4.64304e-07	8.77757e-06	8.77689e-06	2.56108e-05	2.55833e-05	2.32411e-05	2.32248e-05
230	2011	17	33067	NA	0.443862962	0.434034112	0.435311895	0.380270079	0.019032196	0.014147393	0.343406615	0.3433763	0.872134733	0.801867082	0.874109523	0.80470681	1.34231e-05	1.31259e-05	1.31645e-05	1.15e-05	5.75565e-07	4.2784e-07	1.03852e-05	1.03843e-05	2.63748e-05	2.64345e-05	2.42498e-05	2.43356e-05
231	2011	18	33839	NA	0.309917913	0.309428038	0.462961187	0.408435623	0.025200495	0.028554374	0.229044697	0.229514984	0.909215071	0.827817285	0.740250171	0.669599904	9.1586e-06	9.14412e-06	1.36813e-05	1.207e-05	7.44718e-07	8.4383e-07	6.76866e-06	6.78256e-06	2.68689e-05	2.18757e-05	2.44634e-05	1.97878e-05
232	2011	19	33983	NA	0.346633477	0.344361285	0.546771956	0.48107316	0.029061395	0.032714076	0.272841486	0.273160149	1.048726161	0.952105989	0.864146633	0.779016818	1.02002e-05	1.01333e-05	1.60896e-05	1.41563e-05	8.55175e-07	9.6266e-07	8.02876e-06	8.03814e-06	3.08603e-05	2.54288e-05	2.80171e-05	2.29237e-05
233	2011	20	33873	NA	0.384569595	0.380196128	0.639899471	0.561537229	0.033242	0.03718057	0.321958827	0.322047612	1.199388629	1.08584343	0.999861561	0.898388891	1.13533e-05	1.12242e-05	1.88911e-05	1.65777e-05	9.81372e-07	1.09765e-06	9.50488e-06	9.5075e-06	3.54084e-05	2.9518e-05	3.20563e-05	2.65223e-05
234	2011	21	33163	NA	0.418813288	0.412097733	0.734381272	0.642815508	0.037323431	0.041483677	0.372434996	0.372202873	1.345924046	1.21518017	1.134739722	1.01631527	1.26289e-05	1.24264e-05	2.21446e-05	1.93835e-05	1.12545e-06	1.2509e-06	1.12304e-05	1.12234e-05	4.05851e-05	3.4217e-05	3.66426e-05	3.06461e-05
235	2011	22	32555	NA	0.457048793	0.447659147	0.843706305	0.736698928	0.041990909	0.046384599	0.43113808	0.430478825	1.5128627	1.362263852	1.289472653	1.151316173	1.40393e-05	1.37509e-05	2.59163e-05	2.26294e-05	1.28985e-06	1.42481e-06	1.32434e-05	1.32231e-05	4.6471e-05	3.96091e-05	4.1845e-05	3.53653e-05
236	2011	23	31160	NA	0.486019177	0.473916167	0.943567507	0.821943098	0.046032058	0.05054263	0.485679932	0.484494019	1.65633789	1.487582309	1.426722886	1.270032856	1.55975e-05	1.52091e-05	3.02814e-05	2.63781e-05	1.47728e-06	1.62204e-06	1.55866e-05	1.55486e-05	5.31559e-05	4.5787e-05	4.77401e-05	4.07584e-05
237	2011	24	31502	NA	0.54555437	0.529672563	1.11278614	0.967133792	0.053265005	0.058139919	0.576762316	0.574823704	1.913435754	1.714135142	1.665036664	1.477864349	1.73181e-05	1.68139e-05	3.53243e-05	3.07007e-05	1.69085e-06	1.84559e-06	1.83088e-05	1.82472e-05	6.07401e-05	5.2855e-05	5.44135e-05	4.69133e-05
238	2011	25	31179	NA	0.599154622	0.579278979	1.282714296	1.11236394	0.060300718	0.065440409	0.669235526	0.666366243	2.161806446	1.931860852	1.899709105	1.681418813	1.92166e-05	1.85791e-05	4.11403e-05	3.56767e-05	1.93402e-06	2.09886e-06	2.14643e-05	2.13723e-05	6.93353e-05	6.09291e-05	6.19603e-05	5.39279e-05
239	2011	26	31267	NA	0.666304323	0.64159209	1.495699192	1.29431321	0.069122353	0.074591472	0.785259299	0.781159967	2.472147075	2.203890205	2.193037899	1.935777978	2.13101e-05	2.05198e-05	4.78364e-05	4.13955e-05	2.21071e-06	2.38563e-06	2.51146e-05	2.49835e-05	7.90657e-05	7.01391e-05	7.04861e-05	6.19112e-05
240	2011	27	31894	NA	0.753247949	0.722470202	1.771142269	1.529546807	0.080543191	0.086437603	0.935401254	0.929639154	2.872666066	2.554972116	2.571577797	2.263978345	2.36172e-05	2.26522e-05	5.55321e-05	4.79572e-05	2.52534e-06	2.71015e-06	2.93284e-05	2.91478e-05	9.00692e-05	8.06289e-05	8.01082e-05	7.09845e-05
241	2011	28	32545	NA	0.851311813	0.813437801	2.094649034	1.805389163	0.093822544	0.100147561	1.112467499	1.104561849	3.335823713	2.960180801	3.012322463	2.645329885	2.6158e-05	2.49942e-05	6.43616e-05	5.54736e-05	2.88286e-06	3.0772e-06	3.41824e-05	3.39395e-05	0.000102499	9.25587e-05	9.09565e-05	8.12822e-05
242	2011	29	31964	NA	0.925494383	0.881092054	2.380492207	2.047918233	0.105124194	0.111622365	1.270955339	1.260712111	3.724579055	3.297882842	3.391568293	2.971168655	2.89543e-05	2.75651e-05	7.44742e-05	6.40695e-05	3.28883e-06	3.49213e-06	3.97621e-05	3.94416e-05	0.000116524	0.000106106	0.000103175	9.29536e-05
243	2011	30	32895	NA	1.053619263	0.999542129	2.830155544	2.430404039	0.123340477	0.130294356	1.518508353	1.504812629	4.353091765	3.846161216	3.995649163	3.49224762	3.20298e-05	3.03858e-05	8.6036e-05	7.38837e-05	3.74952e-06	3.96092e-06	4.61623e-05	4.57459e-05	0.000132333	0.000121467	0.000116922	0.000106163
244	2011	31	32667	NA	1.156743521	1.093660378	3.241608469	2.778990733	0.139551563	0.146683815	1.747296826	1.729849087	4.90437465	4.324278845	4.536077602	3.955775942	3.54102e-05	3.34791e-05	9.92319e-05	8.50703e-05	4.27194e-06	4.49028e-06	5.34881e-05	5.2954e-05	0.000150132	0.000138858	0.000132375	0.000121094
245	2011	32	32813	NA	1.283750537	1.209795989	3.749421419	3.20911444	0.159601384	0.166942815	2.029670451	2.007428215	5.583176759	4.912929985	5.201476976	4.526411153	3.91232e-05	3.68694e-05	0.000114266	9.78001e-05	4.86397e-06	5.0877e-06	6.18557e-05	6.11778e-05	0.000170151	0.000158519	0.000149725	0.000137946
246	2011	33	32098	NA	1.38660389	1.302651107	4.216571041	3.603386281	0.177643571	0.184935478	2.291562638	2.264205669	6.183424496	5.430579299	5.800480703	5.03744132	4.31991e-05	4.05836e-05	0.000131366	0.000112262	5.53441e-06	5.76159e-06	7.13927e-05	7.05404e-05	0.000192642	0.000180712	0.000169187	0.000156939
247	2011	34	33216	NA	1.583413636	1.483106618	5.00827344	4.273718604	0.20903317	0.216611584	2.731663979	2.696359166	7.237168254	6.344135093	6.833361084	5.92299903	4.76702e-05	4.46504e-05	0.000150779	0.000128664	6.29315e-06	6.5213e-06	8.22394e-05	8.11765e-05	0.000217882	0.000205725	0.000190996	0.000178318
248	2011	35	34207	NA	1.798322213	1.679600102	5.910320872	5.036530685	0.244621575	0.252355653	3.234246597	3.189235577	8.420951603	7.368521149	8.000162405	6.921655114	5.25718e-05	4.91011e-05	0.000172781	0.000147237	7.15121e-06	7.37731e-06	9.45493e-05	9.32334e-05	0.000246176	0.000233875	0.00021541	0.000202346
249	2011	36	35826	NA	2.075817555	1.933508353	7.081836315	6.027051256	0.290941406	0.29883516	3.886750618	3.82877487	9.954603107	8.695354197	9.512061898	8.215467175	5.79417e-05	5.39694e-05	0.000197673	0.000168231	8.12096e-06	8.34129e-06	0.00010849	0.000106871	0.00027786	0.000265507	0.000242711	0.000229316
250	2011	37	36500	NA	2.329458222	2.16415511	8.241154166	7.005218019	0.336389988	0.3440592	4.534855425	4.462651409	11.4354309	9.972149529	10.98645279	9.473361694	6.38208e-05	5.92919e-05	0.000225785	0.000191924	9.21616e-06	9.42628e-06	0.000124243	0.000122264	0.000313299	0.000300999	0.00027321	0.000259544
251	2011	38	37687	NA	2.647632462	2.453724726	9.703546081	8.239004676	0.393912982	0.401245741	5.351757056	5.261129012	13.29963973	11.57917986	12.84222378	11.05652036	7.02532e-05	6.5108e-05	0.000257477	0.000218617	1.04522e-05	1.06468e-05	0.000142005	0.000139601	0.000352897	0.00034076	0.000307246	0.000293378
252	2011	39	37917	NA	2.930468324	2.709554897	11.11508337	9.427655445	0.449176233	0.455725166	6.142215459	6.031944412	15.05655154	13.08862027	14.6070469	12.55783739	7.72864e-05	7.14602e-05	0.000293142	0.000248639	1.18463e-05	1.2019e-05	0.000161991	0.000159083	0.000397092	0.000385237	0.000345191	0.000331193
253	2011	40	37649	NA	3.199088882	2.951468199	12.54492796	10.63021117	0.505156404	0.510557055	6.943569604	6.811793586	16.80516678	14.58714718	16.37410016	14.05810078	8.49714e-05	7.83943e-05	0.000333207	0.00028235	1.34175e-05	1.3561e-05	0.000184429	0.000180929	0.000446364	0.000434915	0.000387451	0.000373399
254	2011	41	38575	NA	3.601483749	3.315906203	14.5865556	12.3493829	0.585846062	0.589916009	8.083986263	7.92222795	19.33515908	16.75958372	18.91390603	16.2184669	9.33632e-05	8.596e-05	0.000378135	0.00032014	1.51872e-05	1.52927e-05	0.000209565	0.000205372	0.000501235	0.000490315	0.000434467	0.00042044
255	2011	42	38410	NA	3.937815469	3.618621938	16.45581266	13.92087921	0.659846009	0.662054258	9.128643307	8.936506311	21.5969863	18.6949938	21.20247928	18.16005521	0.000102521	9.42104e-05	0.000428425	0.000362429	1.7179e-05	1.72365e-05	0.000237663	0.000232661	0.000562275	0.000552004	0.000486722	0.000472795
256	2011	43	37439	NA	4.212148634	3.86381843	18.14360565	15.33775501	0.727040792	0.726959411	10.07118291	9.848689662	23.59036794	20.39446593	23.2342887	19.87945286	0.000112507	0.000103203	0.000484618	0.000409673	1.94193e-05	1.94172e-05	0.000269002	0.00026306	0.000630101	0.000620591	0.000544739	0.000530982
257	2011	44	37683	NA	4.64971332	4.258164818	20.62363805	17.42329888	0.82666929	0.823833898	11.45112198	11.18611114	26.58105239	22.95218302	26.25482727	22.44250464	0.00012339	0.000113	0.000547293	0.000462365	2.19375e-05	2.18622e-05	0.00030388	0.000296848	0.000705386	0.000696729	0.000609086	0.00059556
258	2011	45	37085	NA	5.015487064	4.586176563	22.88414344	19.32247353	0.918442468	0.912372851	12.70571751	12.39824129	29.25471077	25.23193722	28.96785149	24.74048102	0.000135243	0.000123667	0.000617073	0.000521032	2.47659e-05	2.46022e-05	0.000342611	0.00033432	0.000788856	0.00078112	0.000680381	0.000667129
259	2011	46	36579	NA	5.418931353	4.948240147	25.40860936	21.4441062	1.02204116	1.012179179	14.10207747	13.74581404	32.23701165	27.77418202	31.98894301	27.30008651	0.000148143	0.000135275	0.000694623	0.000586241	2.79407e-05	2.7671e-05	0.000385524	0.000375784	0.000881298	0.000874517	0.000759293	0.000746332
260	2011	47	34755	NA	5.636363173	5.140361336	27.13158531	22.8895502	1.094844091	1.081100285	15.04772794	14.65147867	34.18379384	29.421664	33.98060971	28.98078619	0.000162174	0.000147903	0.000780653	0.000658597	3.15018e-05	3.11063e-05	0.000432966	0.000421565	0.000983565	0.000977719	0.000846545	0.000833859
261	2011	48	34254	NA	6.077510099	5.536509214	30.00365069	25.30505382	1.215794718	1.19716695	16.62337935	16.16775354	37.56201477	32.29870236	37.39097013	31.87154928	0.000177425	0.000161631	0.000875917	0.000738747	3.54935e-05	3.49497e-05	0.000485297	0.000471996	0.001096573	0.00109158	0.000942918	0.000930448
262	2011	49	33560	NA	6.510313965	5.924968237	32.92955099	27.76681663	1.341221257	1.317139372	18.2194966	17.70040711	40.98724744	35.21299202	40.84272503	34.79775147	0.00019399	0.000176549	0.000981214	0.000827378	3.99649e-05	3.92473e-05	0.000542893	0.000527426	0.001221312	0.001217006	0.001049255	0.001036882
263	2011	50	33197	NA	7.036833416	6.398721618	36.43005816	30.71448998	1.492871323	1.462334043	20.12202446	19.52683029	45.10964959	38.72312184	44.98054035	38.3092591	0.000211972	0.00019275	0.00109739	0.000925219	4.49701e-05	4.40502e-05	0.00060614	0.000588211	0.001358847	0.001354958	0.001166464	0.001153998
264	2011	51	33368	NA	7.723958364	7.018524506	40.88692902	34.47046468	1.687385527	1.648874186	22.53789952	21.84657671	50.39636391	43.22904106	50.26721578	42.80052657	0.000231478	0.000210337	0.001225334	0.00103304	5.0569e-05	4.94148e-05	0.000675435	0.000654716	0.00151032	0.00150645	0.001295524	0.001282682
265	2011	52	32817	NA	8.290348841	7.528817148	44.82730207	37.79379396	1.864915549	1.818182307	24.65156981	23.86827824	55.03271168	47.17387539	54.88808875	46.7272443	0.000252624	0.000229418	0.001365978	0.001151653	5.68277e-05	5.54037e-05	0.000751183	0.000727314	0.001676957	0.00167255	0.001437483	0.001423873
266	2011	53	32122	NA	8.850617089	8.034033562	48.83507189	41.17759772	2.050003323	1.99431591	26.78321683	25.90254783	59.7492173	51.18537184	59.56650779	50.70660853	0.000275531	0.00025011	0.0015203	0.001281913	6.38193e-05	6.20857e-05	0.000833797	0.00080638	0.001860072	0.001854384	0.001593468	0.001578563
267	2011	54	32276	NA	9.693499501	8.796399085	54.52436411	45.98403868	2.311739708	2.244375539	29.81304507	28.79956969	66.52295834	56.95697959	66.26670119	56.41189946	0.000300332	0.000272537	0.001689316	0.001424713	7.16241e-05	6.9537e-05	0.000923691	0.000892291	0.002061066	0.002053126	0.001764685	0.001747797
268	2011	55	31557	NA	10.32427043	9.367119148	59.14041682	49.89123479	2.534998571	2.456448093	32.22855429	31.09689885	71.99533557	61.61270352	71.63465782	60.98936234	0.000327163	0.000296832	0.001874082	0.001580988	8.03308e-05	7.78416e-05	0.001021281	0.00098542	0.002281438	0.002270008	0.001952426	0.001932673
269	2011	56	30738	NA	10.94800306	9.932578821	63.80256905	53.8440165	2.767552975	2.677041894	34.64106376	33.38572029	77.54533157	66.33470878	77.03900698	65.60541575	0.000356172	0.000323137	0.00207569	0.001751709	9.00369e-05	8.70923e-05	0.001126978	0.001086138	0.002522784	0.002506312	0.002158068	0.002134342
270	2011	57	30321	NA	11.74982318	10.66097626	69.59468747	58.75851671	3.057860919	2.952992742	37.63410978	36.22773076	84.49861097	72.25747121	83.78802088	71.3759079	0.000387514	0.000351604	0.002295264	0.001937882	0.00010085	9.7391e-05	0.00124119	0.001194807	0.002786802	0.002763366	0.002383083	0.002354009
271	2011	58	30000	NA	12.64068001	11.47183033	76.01861478	64.21643341	3.386607601	3.265510085	40.92926158	39.35319762	92.25882101	78.87109368	91.27645433	77.78784774	0.000421356	0.000382394	0.002533954	0.002140548	0.000112887	0.00010885	0.001364309	0.001311773	0.003075294	0.003042548	0.002629036	0.002592928
272	2011	59	28773	NA	13.17433085	11.96039639	80.36114034	67.92659682	3.633404336	3.498625472	43.06498918	41.35745177	97.54544302	83.37243333	96.25371493	82.07225355	0.000457871	0.000415681	0.002792936	0.002360776	0.000126278	0.000121594	0.001496715	0.00143737	0.003390173	0.003345279	0.002897593	0.002852405
273	2011	60	29111	NA	14.47530246	13.14793299	89.46979402	75.67872057	4.109473776	3.952060494	47.70620581	45.75981909	108.6847863	92.879214	106.925202	91.2278386	0.000497245	0.000451648	0.003073402	0.002599661	0.000141166	0.000135758	0.001638769	0.001571908	0.003733461	0.003673017	0.00319052	0.003133793
274	2011	61	29110	NA	15.70987378	14.27819982	98.29150994	83.20567923	4.590789118	4.409957806	52.13033662	49.94322953	119.5633918	102.1670942	117.2334415	100.0944164	0.000539673	0.000490491	0.003376555	0.002858319	0.000157705	0.000151493	0.001790805	0.001715673	0.004107296	0.004027257	0.003509691	0.003438489
275	2011	62	29427	NA	17.22539988	15.66747804	108.9859209	92.33854424	5.1811089	4.972051349	57.47472449	54.99666338	132.8314759	113.5025468	129.7589745	110.8790143	0.00058536	0.000532418	0.003703603	0.003137885	0.000176067	0.000168962	0.001953129	0.001868918	0.004513932	0.004409521	0.003857089	0.003767935
276	2011	63	29484	NA	18.70834732	17.03147752	119.579722	101.4102533	5.791756191	5.553221847	62.68330847	59.907526	146.1150655	124.8590867	142.1528847	121.5804727	0.000634525	0.000577652	0.00405575	0.003439501	0.000196437	0.000188347	0.002126011	0.002031866	0.004955741	0.004821357	0.004234808	0.004123608
277	2011	64	30510	NA	20.97248017	19.11225412	135.2870392	114.849277	6.68234292	6.402380066	70.46838681	67.26521175	165.8284286	141.7207513	160.6146275	137.5092859	0.000687397	0.000626426	0.004434187	0.003764316	0.000219021	0.000209845	0.002309682	0.002204694	0.005435216	0.005264327	0.004645059	0.004507023
278	2011	65	26846	NA	19.97922323	18.22821039	129.936911	110.4303371	6.551554577	6.273227981	67.23111838	64.09584971	159.8671176	136.6506381	154.0961678	132.0748528	0.000744216	0.000678992	0.004840085	0.004113475	0.000244042	0.000233675	0.002504325	0.002387538	0.00595497	0.005740005	0.005090168	0.004919722
279	2011	66	25658	NA	20.66075121	18.87439125	135.3352222	115.1559888	6.972384822	6.67295421	69.53511753	66.21003775	167.2321366	142.9812441	160.3615228	137.6107675	0.000805236	0.000735614	0.005274582	0.004488112	0.000271743	0.000260073	0.002710076	0.002580483	0.006517739	0.006249962	0.005572579	0.005363269
280	2011	67	22305	NA	19.42149663	17.76761146	128.0033908	109.0568711	6.744815752	6.452871967	65.28693441	62.08728474	158.9538832	135.9458779	151.5794998	130.2444563	0.000870724	0.000796575	0.005738776	0.004889346	0.00030239	0.000289302	0.002927009	0.002783559	0.007126379	0.006795763	0.006094861	0.005839249
281	2011	68	20083	NA	18.89727045	17.31502171	125.191592	106.8067335	6.753381915	6.459613056	63.36468907	60.18345651	156.3234306	133.74677	148.1915548	127.5120851	0.000940959	0.000862173	0.00623371	0.005318266	0.000336274	0.000321646	0.003155141	0.002996736	0.007783868	0.007378955	0.006659701	0.006349255
282	2011	69	17104	NA	17.38165268	15.95330741	115.62925	98.79139857	6.39191239	6.113280396	58.05813663	55.07354334	145.2694691	124.3445208	136.8500408	117.930061	0.001016233	0.000932724	0.006760363	0.005775924	0.000373709	0.000357418	0.003394419	0.003219922	0.008493304	0.008001055	0.007269909	0.006894882
283	2011	70	17588	NA	19.29148197	17.73858851	128.7377886	110.1593755	7.299708719	6.981735882	64.10332575	60.73055846	162.827925	139.4450254	152.3743374	131.5181541	0.001096855	0.001008562	0.007319638	0.006263326	0.000415039	0.00039696	0.003644719	0.003452954	0.009257899	0.00866354	0.007928419	0.007477721
284	2011	71	16507	NA	19.53016469	17.99331871	130.6090966	111.9409231	7.603765546	7.273728028	64.47375582	61.00327478	166.4067547	142.5921694	154.6348607	133.6959181	0.001183144	0.001090042	0.007912346	0.006781421	0.000460639	0.000440645	0.003905843	0.0036956	0.010080981	0.009367836	0.008638285	0.008099347
285	2011	72	15498	NA	19.76673299	18.24947014	132.3404898	113.6172504	7.918141514	7.576665776	64.74305728	61.1791627	169.9508818	145.7227945	156.7669643	135.7827932	0.001275438	0.001177537	0.008539198	0.007331091	0.000510914	0.00048888	0.00417751	0.003947552	0.010965988	0.010115303	0.009402684	0.008761311
286	2011	73	14289	NA	19.63430015	18.1676554	131.4700547	113.0708097	8.091928186	7.746214055	63.71975921	60.13416384	170.2743243	146.1037399	155.8533411	135.2472177	0.001374085	0.001271443	0.009200788	0.007913137	0.000566305	0.00054211	0.004459357	0.004208424	0.011916462	0.010907225	0.01022491	0.009465128
287	2011	74	13453	NA	19.90306435	18.45991073	133.1521539	114.7307987	8.438931294	8.082832929	63.91432238	60.23915127	174.0286027	149.4409617	158.0027205	137.3856597	0.001479452	0.001372178	0.009897581	0.008528269	0.00062729	0.00060082	0.004750935	0.004477749	0.012936044	0.011744795	0.011108374	0.010212269
288	2011	75	12196	NA	19.41504052	18.05228743	129.6422727	111.9238553	8.468751591	8.116901873	61.61057098	57.99173116	171.0911975	147.0423025	154.0244734	134.2065683	0.001591919	0.001480181	0.010629901	0.009177095	0.000694388	0.000665538	0.005051703	0.00475498	0.014028468	0.012629098	0.012056601	0.011004146
289	2011	76	11812	NA	20.22075046	18.85096533	134.6322006	116.4676241	9.073495552	8.703548552	63.32453974	59.52641742	179.5134717	154.4208852	160.1837302	139.8789053	0.001711882	0.001595916	0.011397917	0.00986011	0.000768159	0.00073684	0.005361035	0.005039487	0.015197551	0.013561101	0.013073221	0.011842102
290	2011	77	11445	NA	21.05597903	19.68394978	139.6476749	121.0615608	9.719227495	9.331691461	64.98710647	61.00823312	188.2380259	162.0837476	166.4290607	145.6650461	0.001839754	0.001719873	0.012201632	0.010577681	0.000849212	0.000815351	0.005678209	0.005330558	0.016447184	0.014541639	0.01416197	0.012727396
291	2011	78	11566	NA	22.8539623	21.42677932	150.8306581	131.0432078	10.8512418	10.42968125	69.42396371	65.0864936	205.6588029	177.2683844	180.0987533	158.0053693	0.001975961	0.001852566	0.013040866	0.011330037	0.000938202	0.000901754	0.006002418	0.005627399	0.017781325	0.015571395	0.01532668	0.013661194
292	2011	79	10758	NA	22.81715014	21.45722074	149.7002838	130.3574585	11.1435519	10.72344379	68.12783475	63.78564601	206.596427	178.2737571	179.1302635	157.5460929	0.002120947	0.001994536	0.013915252	0.012117258	0.001035839	0.000996788	0.00633276	0.005929136	0.019203981	0.016650889	0.016571273	0.014644552
293	2011	80	10449	NA	23.77327401	22.42724054	154.898274	135.2023539	11.94203172	11.50704943	69.67654677	65.14762267	216.4949369	187.0345065	185.7880657	163.8236519	0.002275172	0.002146353	0.01482422	0.012939263	0.001142888	0.001101258	0.00666825	0.006234819	0.020719202	0.017780464	0.017899752	0.015678405
294	2011	81	9426	NA	22.99105891	21.76099218	148.6196281	130.0392032	11.87839771	11.46238027	66.05568218	61.6783003	210.4925827	182.0744172	178.7194963	158.0132195	0.002439111	0.002308614	0.015766988	0.013795799	0.001260174	0.001216039	0.007007817	0.006543422	0.022331061	0.018960269	0.019316191	0.01676355
295	2011	82	8781	NA	22.94698612	21.7939697	147.0163775	128.9615795	12.19317716	11.7847697	64.5430665	60.1836816	211.127246	182.8619335	177.2905709	157.1854753	0.002613254	0.002481946	0.016742555	0.014686434	0.001388586	0.001342076	0.007350309	0.006853853	0.024043645	0.020190248	0.020824728	0.017900635
296	2011	83	7854	NA	21.9763506	20.94668653	139.4060951	122.6052105	12.00941432	11.62704579	60.43261692	56.27353235	203.1125435	176.1616693	168.6263643	149.9339968	0.002798109	0.002667009	0.017749694	0.015610544	0.001529083	0.001480398	0.007694502	0.007164952	0.025861032	0.021470125	0.022429548	0.019090145
297	2011	84	7442	NA	22.28282304	21.31754241	139.8124275	123.2938805	12.5225901	12.14621972	59.82697852	55.63270103	206.7929141	179.6117435	169.6730693	151.3136156	0.002994198	0.002864491	0.018786943	0.016567305	0.001682691	0.001632118	0.0080391	0.007475504	0.027787277	0.022799391	0.024134876	0.020332386
298	2011	85	6622	NA	21.20403218	20.36341642	131.4639424	116.253763	12.25413862	11.90927279	55.51054551	51.54725587	197.5103696	171.8075065	160.1020345	143.2171338	0.003202059	0.003075116	0.019852604	0.017555688	0.001850519	0.00179844	0.008382746	0.007784243	0.029826392	0.024177293	0.025944957	0.021627474
299	2011	86	5891	NA	20.16043502	19.4381732	123.3854596	109.4220922	11.98084066	11.66813128	51.39327225	47.6573604	188.407889	164.1471056	150.8262293	135.3476186	0.003422243	0.003299639	0.020944739	0.018574451	0.002033753	0.001980671	0.008724032	0.008089859	0.031982327	0.025602823	0.027864048	0.022975321
300	2011	87	5023	NA	18.36066968	17.77565139	110.813263	98.56199384	11.21971045	10.95124001	45.51592458	42.14804367	172.0826845	150.1695868	135.9962581	122.4387552	0.003655319	0.003538852	0.022061171	0.019622137	0.002233667	0.002180219	0.009061502	0.00839101	0.034258946	0.027074708	0.029896394	0.024375623
301	2011	88	4266	NA	16.64537251	16.18341166	98.96899058	88.29368146	10.45863648	10.23246866	40.0733823	37.05587473	156.3915834	136.7091593	121.9709242	110.1815927	0.003901869	0.00379358	0.023199482	0.020697066	0.002451626	0.00239861	0.009393667	0.008686328	0.036660005	0.028591403	0.032046216	0.025827846
302	2011	89	3387	NA	14.09834253	13.76709387	82.4972232	73.8275752	9.107951384	8.933174955	32.9182938	30.39639533	132.7335932	116.2340217	102.1217141	92.57083806	0.004162487	0.004064687	0.024357019	0.021797335	0.002689091	0.002637489	0.009719012	0.00897443	0.039189133	0.030151082	0.034317692	0.027331219
303	2011	90	2979	NA	13.22015123	12.96780256	76.05654652	68.28113107	8.780977107	8.63502969	29.89727525	27.56746004	124.6705527	109.3737822	94.58811938	86.04757637	0.004437782	0.004353072	0.025530898	0.022920823	0.002947626	0.002898634	0.01003601	0.009253931	0.041849799	0.031751635	0.036714932	0.028884718
304	2011	91	1932	NA	9.135219059	9.002492756	51.61920418	46.49393267	6.238236603	6.151411225	19.98293286	18.39930545	86.25471179	75.81547524	64.51075893	58.90100947	0.004728374	0.004659675	0.026718015	0.024065183	0.003228901	0.00318396	0.010343133	0.00952345	0.044645296	0.033390662	0.039241964	0.030487065
305	2011	92	1562	NA	7.864509885	7.787309267	43.60330575	39.40590522	5.521202465	5.460024519	16.61790039	15.27889996	74.3179392	65.45203201	54.77227159	50.19754279	0.005034897	0.004985473	0.027915048	0.025227852	0.003534701	0.003495534	0.010638861	0.009781626	0.047578706	0.035065475	0.041902709	0.032136711
306	2011	93	1091	NA	5.845572322	5.81664878	31.7682624	28.80900837	4.218818694	4.184618364	11.91557218	10.93959522	55.26229283	48.76874423	40.11944545	36.91053407	0.005357995	0.005331484	0.029118481	0.026406057	0.003866928	0.003835581	0.010921698	0.010027127	0.050652881	0.036773094	0.044700957	0.033831837
307	2011	94	695	NA	3.960332152	3.960641694	21.07560057	19.17978814	2.938190347	2.923513282	7.777177288	7.129768766	37.43993379	33.11003939	26.76462578	24.72138904	0.00569832	0.005698765	0.030324605	0.027596817	0.004227612	0.004206494	0.011190183	0.01025866	0.053870408	0.038510253	0.047640344	0.035570344
308	2011	95	496	NA	3.004041087	3.019854715	15.63865485	14.28329089	2.290980305	2.286981869	5.675680358	5.195593309	28.38786035	25.1592675	19.97560771	18.52552666	0.006056534	0.006088417	0.031529546	0.028796957	0.004618912	0.004610851	0.011442904	0.010474987	0.057233589	0.040273403	0.05072433	0.037349852
309	2011	96	379	NA	2.43822428	2.46409909	12.4043957	11.37118119	1.911344581	1.914488013	4.426154145	4.045798119	23.02213029	20.44938739	15.9402541	14.84455747	0.006433309	0.006501581	0.032729276	0.030003117	0.005043126	0.00505142	0.011678507	0.010674929	0.060744407	0.042058718	0.053956167	0.039167698
310	2011	97	222	NA	1.516109369	1.540555968	7.530159576	6.929011324	1.221598242	1.22792101	2.640847881	2.410339358	14.29779888	12.72923181	9.737387737	9.106647265	0.006829321	0.006939441	0.033919638	0.031211763	0.005502695	0.005531176	0.011895711	0.010857384	0.064404499	0.043862107	0.057338882	0.041020934
311	2011	98	148	NA	1.0722974	1.095677472	5.194261906	4.79804261	0.888031414	0.895890236	1.789811224	1.63115731	10.09583942	9.009535859	6.760524898	6.35013689	0.007245253	0.007403226	0.035096364	0.032419207	0.006000212	0.006053312	0.012093319	0.011021333	0.068215131	0.045679222	0.060875242	0.04290633
312	2011	99	81	NA	0.622224922	0.639430737	2.936663535	2.723351219	0.52961267	0.536321685	0.993888455	0.904433744	5.846350453	5.229986359	3.847943485	3.630450828	0.007681789	0.007894207	0.036255105	0.03362162	0.006538428	0.006621255	0.012270228	0.011165849	0.072177166	0.047505475	0.064567733	0.044820381
313	2011	100	51	NA	0.415120585	0.429098604	1.906964072	1.775567647	0.36313307	0.369172534	0.633697411	0.575795433	3.890843006	3.489344913	2.516138598	2.384724537	0.008139619	0.008413698	0.037391452	0.034815052	0.007120256	0.007238677	0.012425439	0.011290107	0.076291039	0.049336051	0.068418528	0.046759305
314	2011	101	24	NA	0.206866378	0.21511345	0.924023166	0.863890826	0.18597077	0.189828289	0.301393681	0.273441405	1.933361545	1.738307109	1.22798227	1.169257399	0.008619432	0.00896306	0.038500965	0.035995451	0.007748782	0.007909512	0.01255807	0.011393392	0.080556731	0.051165928	0.072429463	0.048719058
315	2011	102	12	NA	0.109463003	0.114524375	0.47495041	0.445904239	0.101127218	0.103655665	0.152008301	0.137701278	1.019684884	0.919224103	0.635878768	0.608344111	0.009121917	0.009543698	0.039579201	0.037158687	0.008427268	0.008637972	0.012667358	0.011475106	0.08497374	0.052989897	0.076602009	0.050695343
316	2011	103	7	NA	0.067534309	0.071099419	0.284352194	0.268103999	0.064114132	0.065999943	0.089268712	0.080743421	0.626787424	0.566560696	0.383618104	0.368785312	0.009647758	0.01015706	0.040621742	0.038300571	0.009159162	0.009428563	0.012752673	0.011534774	0.089541061	0.054802586	0.080937242	0.052683616
317	2011	104	6	NA	0.061185828	0.064827839	0.249745365	0.236501315	0.059688605	0.061716616	0.076881114	0.069432281	0.565542935	0.512614931	0.339590893	0.328074651	0.010197638	0.01080464	0.041624227	0.039416886	0.009948101	0.010286103	0.012813519	0.011572047	0.094257156	0.056598482	0.085435822	0.054679109
318	2011	105	3	NA	0.032316691	0.03446393	0.127747145	0.121510214	0.032393765	0.033647211	0.038548623	0.034760115	0.297359816	0.270293877	0.175115876	0.170030513	0.01077223	0.011487977	0.042582382	0.040503405	0.010797922	0.011215737	0.012849541	0.011586705	0.099119939	0.058371959	0.090097959	0.056676838
319	2011	0	30079	NA	1.766134994	1.414319612	3.622112778	3.394500451	0.034805839	0.034803764	0.068960925	0.068950892	5.386743327	4.802604663	5.385319571	4.802587775	5.87165e-05	4.70202e-05	0.00012042	0.000112853	1.15715e-06	1.15708e-06	2.29266e-06	2.29233e-06	0.000179087	0.000179039	0.000159666	0.000159666
320	2011	1	30586	NA	0.719020007	0.575761717	1.370410179	1.100353474	0.02298048	0.022982082	0.105620845	0.10562724	2.090557586	1.685448891	2.090351972	1.685447566	2.35081e-05	1.88244e-05	4.48051e-05	3.59757e-05	7.5134e-07	7.51392e-07	3.45324e-06	3.45345e-06	6.83501e-05	6.83434e-05	5.51052e-05	5.51052e-05
321	2011	2	30213	NA	0.284360933	0.227693106	0.50367577	0.346497769	0.014739338	0.014742271	0.157147717	0.157189615	0.788151786	0.574600782	0.788205086	0.5746019	9.41187e-06	7.53626e-06	1.66708e-05	1.14685e-05	4.87848e-07	4.87945e-07	5.20133e-06	5.20271e-06	2.60865e-05	2.60883e-05	1.90183e-05	1.90184e-05
322	2011	3	29648	NA	0.111719574	0.089451446	0.183900084	0.108392455	0.009391333	0.009394416	0.232272022	0.232381821	0.295180713	0.194601966	0.295249678	0.194602876	3.7682e-06	3.01712e-06	6.20278e-06	3.65598e-06	3.16761e-07	3.16865e-07	7.83432e-06	7.83803e-06	9.95618e-06	9.9585e-06	6.56375e-06	6.56378e-06
323	2011	4	29848	NA	0.182335735	0.161313084	0.295046357	0.202660173	0.043920018	0.036979861	0.034818745	0.034820912	0.537216676	0.41664805	0.51559366	0.395714805	6.10881e-06	5.40449e-06	9.88496e-06	6.78974e-06	1.47146e-06	1.23894e-06	1.16654e-06	1.16661e-06	1.79984e-05	1.7274e-05	1.3959e-05	1.32577e-05
324	2011	5	29231	NA	0.189714289	0.169138408	0.295386259	0.206680853	0.040015939	0.033371296	0.040344213	0.040346256	0.541805807	0.425743531	0.521734737	0.40607026	6.49017e-06	5.78627e-06	1.01052e-05	7.0706e-06	1.36896e-06	1.14164e-06	1.38019e-06	1.38026e-06	1.85353e-05	1.78487e-05	1.45648e-05	1.38918e-05
325	2011	6	29326	NA	0.202212971	0.181675182	0.302950057	0.215929909	0.037349452	0.030850455	0.047888374	0.047890245	0.559781507	0.445663926	0.5408448	0.426875066	6.89535e-06	6.19502e-06	1.03304e-05	7.36309e-06	1.2736e-06	1.05198e-06	1.63297e-06	1.63303e-06	1.90882e-05	1.84425e-05	1.51969e-05	1.45562e-05
326	2011	7	29245	NA	0.214243482	0.193971806	0.308845607	0.224240987	0.034651744	0.028349129	0.056502619	0.056504172	0.574887778	0.463720766	0.557295071	0.446056664	7.32582e-06	6.63265e-06	1.05606e-05	7.66767e-06	1.18488e-06	9.69367e-07	1.93204e-06	1.9321e-06	1.96576e-05	1.90561e-05	1.58564e-05	1.52524e-05
327	2011	8	28758	NA	0.223828036	0.20421605	0.31047031	0.22962832	0.031701091	0.025687754	0.065737824	0.06573887	0.582178099	0.475788417	0.566247117	0.459607951	7.78316e-06	7.10119e-06	1.0796e-05	7.98485e-06	1.10234e-06	8.93239e-07	2.2859e-06	2.28593e-06	2.0244e-05	1.96901e-05	1.65446e-05	1.59819e-05
328	2011	9	29267	NA	0.242010285	0.222512087	0.323006452	0.24335954	0.030014824	0.024089346	0.079154305	0.079154649	0.610156336	0.505223637	0.595441747	0.490114452	8.26905e-06	7.60283e-06	1.10365e-05	8.31515e-06	1.02555e-06	8.23089e-07	2.70456e-06	2.70457e-06	2.08479e-05	2.03452e-05	1.72626e-05	1.67463e-05
329	2011	10	30354	NA	0.266668279	0.247078831	0.342468407	0.262838813	0.028961136	0.023021949	0.097129679	0.097128976	0.651695288	0.54672842	0.638102947	0.532630066	8.78528e-06	8.13991e-06	1.12825e-05	8.65912e-06	9.54113e-07	7.58449e-07	3.1999e-06	3.19987e-06	2.14698e-05	2.1022e-05	1.80117e-05	1.75473e-05
330	2011	11	30431	NA	0.284034742	0.265203982	0.350988107	0.274405739	0.027012075	0.021267759	0.115210468	0.1152083	0.672838152	0.571902785	0.661005073	0.559521037	9.33373e-06	8.71493e-06	1.15339e-05	9.01731e-06	8.8765e-07	6.98885e-07	3.78596e-06	3.78589e-06	2.21103e-05	2.17214e-05	1.87934e-05	1.83865e-05
331	2011	12	30244	NA	0.299912303	0.282193661	0.356604649	0.28400082	0.024976008	0.019477091	0.135473589	0.135469472	0.688651263	0.593055699	0.67879955	0.58267968	9.91642e-06	9.33057e-06	1.17909e-05	9.39032e-06	8.25817e-07	6.43998e-07	4.47935e-06	4.47922e-06	2.27698e-05	2.24441e-05	1.9609e-05	1.9266e-05
332	2011	13	30897	NA	0.325515128	0.30865161	0.3724223	0.302134332	0.023737893	0.018334983	0.163746268	0.163739396	0.724506298	0.632153918	0.716526698	0.623731107	1.05355e-05	9.9897e-06	1.20537e-05	9.77876e-06	7.68291e-07	5.93423e-07	5.29975e-06	5.29952e-06	2.34491e-05	2.31908e-05	2.046e-05	2.01874e-05
333	2011	14	31522	NA	0.352832385	0.337139941	0.388422808	0.320996966	0.022531063	0.017236827	0.197655341	0.197644757	0.761211518	0.672931027	0.755341901	0.666784205	1.11932e-05	1.06954e-05	1.23223e-05	1.01833e-05	7.14773e-07	5.46819e-07	6.27039e-06	6.27006e-06	2.41486e-05	2.39624e-05	2.1348e-05	2.1153e-05
334	2011	15	31113	NA	0.369995444	0.356272695	0.39192633	0.329938086	0.020689589	0.015677066	0.230821558	0.230806526	0.773747411	0.693025069	0.770345322	0.689610515	1.1892e-05	1.14509e-05	1.25969e-05	1.06045e-05	6.64982e-07	5.03875e-07	7.41881e-06	7.41833e-06	2.48689e-05	2.47596e-05	2.22745e-05	2.21647e-05
335	2011	16	31100	NA	0.392929548	0.381281074	0.400492636	0.343442748	0.019240326	0.014439849	0.272982344	0.272961407	0.796495713	0.722799281	0.795641995	0.72229203	1.26344e-05	1.22598e-05	1.28776e-05	1.10432e-05	6.1866e-07	4.64304e-07	8.77757e-06	8.77689e-06	2.56108e-05	2.55833e-05	2.32411e-05	2.32248e-05
336	2011	17	31150	NA	0.418130803	0.408871763	0.410075469	0.358224604	0.017928839	0.013327223	0.323498233	0.323469675	0.821574286	0.755380276	0.823434592	0.758055376	1.34231e-05	1.31259e-05	1.31645e-05	1.15e-05	5.75565e-07	4.2784e-07	1.03852e-05	1.03843e-05	2.63748e-05	2.64345e-05	2.42498e-05	2.43356e-05
337	2011	18	31155	NA	0.176773634	0.144137045	0.459337559	0.354519387	0.023601493	0.023616914	0.143957817	0.14124157	0.893657524	0.710641273	0.678167306	0.525955945	5.67401e-06	4.62645e-06	1.47436e-05	1.13792e-05	7.57551e-07	7.58046e-07	4.6207e-06	4.53351e-06	2.86842e-05	2.17675e-05	2.28099e-05	1.68819e-05
338	2011	19	31982	NA	0.20233267	0.165136797	0.536123522	0.414621259	0.027240327	0.02722955	0.175515493	0.172140295	1.019558419	0.812629776	0.786766899	0.611448657	6.32645e-06	5.16343e-06	1.67633e-05	1.29642e-05	8.51739e-07	8.51402e-07	5.48795e-06	5.38241e-06	3.18791e-05	2.46003e-05	2.5409e-05	1.91185e-05
339	2011	20	32490	NA	0.229039636	0.187122888	0.618755551	0.479504839	0.031108961	0.031064936	0.211365786	0.207223659	1.150884773	0.919403509	0.902644445	0.702975282	7.04954e-06	5.7594e-06	1.90445e-05	1.47585e-05	9.57493e-07	9.56138e-07	6.50556e-06	6.37808e-06	3.54227e-05	2.77822e-05	2.8298e-05	2.16367e-05
340	2011	21	31847	NA	0.250011443	0.20447173	0.688498806	0.534653936	0.034274217	0.034191772	0.245132809	0.24023784	1.253253131	1.003457997	0.998521097	0.779288095	7.85039e-06	6.42044e-06	2.1619e-05	1.67882e-05	1.07621e-06	1.07363e-06	7.6972e-06	7.5435e-06	3.93523e-05	3.13537e-05	3.15087e-05	2.44697e-05
341	2011	22	31526	NA	0.275435896	0.225512044	0.773079068	0.601585959	0.03812986	0.038001498	0.286564585	0.280734364	1.377970056	1.105805276	1.114742291	0.871847966	8.73679e-06	7.15321e-06	2.4522e-05	1.90822e-05	1.20947e-06	1.2054e-06	9.08979e-06	8.90485e-06	4.3709e-05	3.53595e-05	3.5076e-05	2.76549e-05
342	2011	23	30723	NA	0.298542028	0.244708581	0.853874722	0.665856498	0.041753358	0.041573891	0.329162836	0.322340373	1.491240431	1.19938169	1.224281509	0.959579776	9.71722e-06	7.965e-06	2.77927e-05	2.16729e-05	1.35903e-06	1.35318e-06	1.07139e-05	1.04918e-05	4.85382e-05	3.9849e-05	3.90386e-05	3.12333e-05
343	2011	24	30177	NA	0.325940251	0.267482228	0.949811022	0.742240944	0.046075433	0.045835795	0.380355379	0.372324901	1.62624417	1.310867378	1.354256625	1.063756702	1.08009e-05	8.86378e-06	3.14747e-05	2.45962e-05	1.52684e-06	1.5189e-06	1.26041e-05	1.2338e-05	5.38902e-05	4.48771e-05	4.34393e-05	3.52506e-05
344	2011	25	30242	NA	0.36284605	0.298133824	1.077103334	0.843518864	0.051868484	0.051553398	0.447572228	0.437947472	1.809082368	1.461460199	1.527347385	1.202343998	1.19981e-05	9.85827e-06	3.56161e-05	2.78923e-05	1.71511e-06	1.7047e-06	1.47997e-05	1.44814e-05	5.98202e-05	5.05042e-05	4.83255e-05	3.97574e-05
345	2011	26	30561	NA	0.40706081	0.334887361	1.230708653	0.965897225	0.05887005	0.058462701	0.530068628	0.51845985	2.028925197	1.642641256	1.735771135	1.369433601	1.33196e-05	1.0958e-05	4.02706e-05	3.16056e-05	1.92631e-06	1.91298e-06	1.73446e-05	1.69648e-05	6.63894e-05	5.67969e-05	5.37496e-05	4.48098e-05
346	2011	27	30616	NA	0.452428448	0.372699391	1.392938967	1.095606237	0.06622824	0.065715941	0.621151738	0.60729909	2.255329851	1.829899287	1.954186949	1.545184204	1.47775e-05	1.21734e-05	4.54971e-05	3.57854e-05	2.16319e-06	2.14646e-06	2.02885e-05	1.9836e-05	7.36651e-05	6.38289e-05	5.97694e-05	5.04698e-05
347	2011	28	31445	NA	0.515219939	0.425000511	1.615051205	1.273104217	0.076374503	0.075723605	0.744832068	0.727918826	2.569738097	2.089482811	2.254017018	1.786261364	1.63848e-05	1.35157e-05	5.13611e-05	4.04867e-05	2.42883e-06	2.40813e-06	2.36868e-05	2.3149e-05	8.17217e-05	7.16813e-05	6.64488e-05	5.68059e-05
348	2011	29	31397	NA	0.570031305	0.470871285	1.818984597	1.43704525	0.085609332	0.084814807	0.866613058	0.846578501	2.845860209	2.318935736	2.525671424	2.006071266	1.81556e-05	1.49973e-05	5.7935e-05	4.57701e-05	2.72667e-06	2.70137e-06	2.76018e-05	2.69637e-05	9.06412e-05	8.04431e-05	7.38585e-05	6.38937e-05
349	2011	30	31568	NA	0.63468319	0.525032159	2.061338055	1.632160689	0.096616276	0.095649097	1.013414814	0.989565257	3.173022309	2.590990831	2.8478299	2.267113559	2.01053e-05	1.66318e-05	6.52983e-05	5.1703e-05	3.06058e-06	3.02994e-06	3.21026e-05	3.13471e-05	0.000100514	9.02126e-05	8.20765e-05	7.18168e-05
350	2011	31	31557	NA	0.702158075	0.581711854	2.320674663	1.841656933	0.108393522	0.107232451	1.176012104	1.147841516	3.516696716	2.877647924	3.190333918	2.545617348	2.22505e-05	1.84337e-05	7.35391e-05	5.83597e-05	3.43485e-06	3.39806e-06	3.72663e-05	3.63736e-05	0.00011144	0.000101098	9.11889e-05	8.06673e-05
351	2011	32	31252	NA	0.769088187	0.638134122	2.58623436	2.057082157	0.120454753	0.119083475	1.349405871	1.316507812	3.860492128	3.165539917	3.538236632	2.829760219	2.46092e-05	2.0419e-05	8.27542e-05	6.58224e-05	3.85431e-06	3.81043e-06	4.31782e-05	4.21256e-05	0.000123528	0.000113216	0.000101291	9.05465e-05
352	2011	33	30737	NA	0.836081909	0.694810158	2.860079879	2.280130581	0.132916908	0.13131815	1.534785726	1.496707954	4.207891018	3.457517431	3.894344233	3.121841943	2.72012e-05	2.2605e-05	9.30501e-05	7.41819e-05	4.32433e-06	4.27232e-06	4.99328e-05	4.8694e-05	0.0001369	0.000126699	0.000112487	0.000101566
353	2011	34	31672	NA	0.951659845	0.792135147	3.311112306	2.645829009	0.153638827	0.151696236	1.825391628	1.779309927	4.804289247	3.955634935	4.487529582	3.60583408	3.00474e-05	2.50106e-05	0.000104544	8.35384e-05	4.85094e-06	4.7896e-06	5.76342e-05	5.61793e-05	0.000151689	0.000141688	0.000124894	0.000113849
354	2011	35	32950	NA	1.092975596	0.911269653	3.867147094	3.097372004	0.179275844	0.17690382	2.187777101	2.131584798	5.536970754	4.568134049	5.21724707	4.202131985	3.31707e-05	2.76561e-05	0.000117364	9.40022e-05	5.44085e-06	5.36886e-06	6.63969e-05	6.46915e-05	0.000168042	0.000158338	0.000138638	0.000127531
355	2011	36	34466	NA	1.261318029	1.053412941	4.537515479	3.642873748	0.210296584	0.207396579	2.631348809	2.562593498	6.414803362	5.303003346	6.094333152	4.920308993	3.6596e-05	3.05638e-05	0.000131652	0.000105695	6.10157e-06	6.01743e-06	7.63462e-05	7.43513e-05	0.00018612	0.000176822	0.000153862	0.000142758
356	2011	37	34391	NA	1.387672816	1.16096046	5.074802164	4.083917395	0.235285539	0.23191608	3.013318396	2.933228121	7.088027985	5.871219405	6.786168033	5.492078352	4.03499e-05	3.37577e-05	0.000147562	0.00011875	6.84149e-06	6.74351e-06	8.76194e-05	8.52906e-05	0.000206101	0.000197324	0.00017072	0.000159695
357	2011	38	35835	NA	1.593265401	1.33534497	5.922211462	4.777295267	0.274853362	0.270779174	3.596607993	3.499380787	8.176899956	6.786538149	7.885457302	6.397244644	4.44612e-05	3.72637e-05	0.000165263	0.000133314	7.66997e-06	7.55628e-06	0.000100366	9.76526e-05	0.000228182	0.000220049	0.000189383	0.000178519
358	2011	39	36260	NA	1.775320792	1.490650702	6.705969965	5.422613209	0.311744483	0.306975616	4.160751421	4.046363654	9.158455345	7.616070527	8.891645102	7.23119685	4.89609e-05	4.11101e-05	0.000184941	0.000149548	8.59748e-06	8.46596e-06	0.000114748	0.000111593	0.000252577	0.000245219	0.000210041	0.000199426
359	2011	40	35798	NA	1.928883553	1.622622368	7.402952854	6.000802951	0.344938118	0.33950761	4.687419311	4.556378047	10.00642292	8.337370167	9.775592794	7.969685536	5.38824e-05	4.53272e-05	0.000206798	0.00016763	9.63568e-06	9.48398e-06	0.000130941	0.00012728	0.000279525	0.000273077	0.0002329	0.000222629
360	2011	41	36776	NA	2.179414453	1.836886715	8.497246937	6.904758437	0.397093231	0.390675654	5.484580298	5.328683332	11.37424924	9.495260094	11.17568165	9.133771728	5.92619e-05	4.9948e-05	0.000231054	0.000187752	1.07976e-05	1.06231e-05	0.000149135	0.000144896	0.000309285	0.000303885	0.000258192	0.000248362
361	2011	42	36430	NA	2.37297127	2.003940505	9.397137071	7.654911748	0.44072415	0.433429609	6.176106035	5.997628835	12.4643054	10.42505829	12.31087917	10.0867505	6.51378e-05	5.5008e-05	0.000257951	0.000210127	1.20978e-05	1.18976e-05	0.000169534	0.000164634	0.000342144	0.000337932	0.000286167	0.00027688
362	2011	43	35565	NA	2.544743292	2.153301374	10.23380078	8.357270712	0.481996954	0.473844892	6.841130041	6.640163597	13.45844502	11.27778916	13.35574906	10.97045318	7.15519e-05	6.05455e-05	0.000287749	0.000234986	1.35526e-05	1.33233e-05	0.000192356	0.000186705	0.000378418	0.000375531	0.000317104	0.000308462
363	2011	44	35158	NA	2.761614577	2.341591326	11.27641824	9.231878522	0.533695526	0.524490923	7.658636403	7.429955947	14.71200609	12.35128232	14.66156443	12.07365518	7.85487e-05	6.66019e-05	0.000320735	0.000262583	1.51799e-05	1.49181e-05	0.000217835	0.00021133	0.000418454	0.000417019	0.000351308	0.000343411
364	2011	45	34692	NA	2.989619139	2.540211004	12.39265423	10.17145638	0.589767418	0.579415376	8.541844898	8.282626622	16.04963778	13.49922528	16.05430011	13.25439775	8.6176e-05	7.32218e-05	0.000357219	0.000293193	1.70001e-05	1.67017e-05	0.000246219	0.000238747	0.000462632	0.000462767	0.000389116	0.000382059
365	2011	46	34216	NA	3.232907439	2.752781819	13.60214268	11.19269184	0.651323624	0.639710115	9.504284568	9.211178776	17.49708894	14.74365828	17.55869917	14.53379926	9.44853e-05	8.04531e-05	0.000397537	0.000327119	1.90356e-05	1.86962e-05	0.000277773	0.000269207	0.000511372	0.000513172	0.0004309	0.000424766
366	2011	47	33268	NA	3.444277348	2.939137661	14.70628537	12.13241145	0.708997264	0.696178192	10.40537014	10.0793019	18.80080395	15.87099356	18.91847082	15.69997912	0.000103531	8.83473e-05	0.000442055	0.000364687	2.13117e-05	2.09264e-05	0.000312774	0.000302973	0.000565132	0.000568669	0.000477065	0.000471924
367	2011	48	32233	NA	3.654343968	3.125310897	15.83180183	13.09483154	0.768958648	0.754884712	11.330394	10.9696516	20.12686451	17.02097547	20.29791709	16.88879934	0.000113373	9.696e-05	0.000491167	0.000406255	2.38563e-05	2.34196e-05	0.000351515	0.000340324	0.000624418	0.000629725	0.000528061	0.00052396
368	2011	49	31849	NA	3.951587943	3.38716337	17.36736178	14.40248263	0.85038691	0.834657541	12.55816905	12.15197343	21.96895319	18.61189976	22.19387471	18.51495742	0.000124073	0.000106351	0.000545303	0.000452211	2.67006e-05	2.62067e-05	0.000394303	0.00038155	0.000689785	0.000696847	0.000584379	0.000581336
369	2011	50	31546	NA	4.280723617	3.677740392	19.08296686	15.86689151	0.94257885	0.924987529	13.92623949	13.46867185	24.03303011	20.39648268	24.30879243	20.33308557	0.000135698	0.000116583	0.000604925	0.000502976	2.98795e-05	2.93219e-05	0.000441458	0.000426953	0.000761841	0.000770582	0.000646563	0.000644554
370	2011	51	31586	NA	4.684836547	4.034376369	21.17946024	17.65679196	1.055977748	1.036123935	15.58174256	15.06173928	26.57186472	22.59053844	26.89618284	22.55739251	0.00014832	0.000127727	0.000670533	0.000559007	3.34318e-05	3.28033e-05	0.000493312	0.000476849	0.000841255	0.000851522	0.000715207	0.000714158
371	2011	52	31503	NA	5.103974909	4.40582543	23.39623328	19.55700379	1.178237688	1.15595499	17.33316761	16.74568771	29.25869731	24.9178017	29.6223859	24.91062697	0.000162016	0.000139854	0.000742667	0.000620798	3.74008e-05	3.66935e-05	0.000550207	0.000531559	0.000928759	0.000940304	0.000790966	0.000790738
372	2011	53	31010	NA	5.484601429	4.745907969	25.48734995	21.36235031	1.297292007	1.272650497	18.9935094	18.33977401	31.79018178	27.12004032	32.17637888	27.13164928	0.000176866	0.000153044	0.000821907	0.000688886	4.18346e-05	4.104e-05	0.000612496	0.000591415	0.001025159	0.001037613	0.000874558	0.000874932
373	2011	54	31440	NA	6.066558859	5.26248462	28.57521142	24.01542547	1.470982853	1.442961473	21.39617839	20.64840208	35.56922934	30.39532181	35.97330922	30.41598269	0.000192957	0.000167382	0.000908881	0.000763849	4.6787e-05	4.58957e-05	0.00068054	0.000656756	0.001131337	0.001144189	0.000966772	0.000967429
374	2011	55	30647	NA	6.44754381	5.607065236	30.77754646	25.93700465	1.603379238	1.57279246	23.12941564	22.30869345	38.25542763	32.74558188	38.64056324	32.76086601	0.000210381	0.000182956	0.00100426	0.000846315	5.23177e-05	5.13196e-05	0.000754704	0.000727924	0.00124826	0.001260827	0.001068476	0.001068975
375	2011	56	30081	NA	6.895645738	6.012122637	33.35281712	28.18459812	1.759534915	1.725970668	25.12839661	24.22318534	41.42123446	35.51423306	41.76385217	35.50675378	0.000229236	0.000199864	0.001108767	0.000936957	5.84932e-05	5.73774e-05	0.000835358	0.000805265	0.00137699	0.00138838	0.00118062	0.001180371
376	2011	57	29873	NA	7.457061633	6.518548525	36.53999048	30.96347985	1.953331295	1.916126202	27.56893313	26.56080265	45.36780667	38.96182828	45.6388921	38.90917613	0.000249625	0.000218209	0.001223178	0.001036504	6.53879e-05	6.41424e-05	0.000922871	0.000889124	0.001518689	0.001527764	0.001304249	0.001302486
377	2011	58	29201	NA	7.932730916	6.952722135	39.37238895	33.45673974	2.134127495	2.093599296	29.71530927	28.61238188	48.90095567	42.06427647	49.05656404	41.94001884	0.00027166	0.000238099	0.001348323	0.00114574	7.30841e-05	7.16962e-05	0.001017613	0.000979843	0.001674633	0.001679962	0.001440508	0.001436253
378	2011	59	27651	NA	8.169619488	7.179623298	41.06430239	34.99252868	2.258359953	2.215662916	30.96760212	29.80105382	51.04975277	43.98318169	51.04445444	43.76255237	0.000295455	0.000259651	0.001485093	0.001265507	8.16737e-05	8.01296e-05	0.001119945	0.001077757	0.001846217	0.001846026	0.001590654	0.001582675
379	2011	60	28290	NA	9.084892775	8.005823529	46.23823334	39.51296736	2.581719601	2.533198606	34.80300037	33.4725483	57.56936355	49.67910242	57.34613694	49.30476084	0.000321134	0.000282991	0.001634437	0.001396711	9.12591e-05	8.9544e-05	0.001230223	0.001183194	0.002034972	0.002027082	0.001756066	0.001742834
380	2011	61	28307	NA	9.874303189	8.725649055	50.87822137	43.60199677	2.886010388	2.832174596	38.18012822	36.69908893	63.48052452	54.86615454	62.96420648	54.28965293	0.000348829	0.000308251	0.001797372	0.001540326	0.000101954	0.000100052	0.001348788	0.001296467	0.002242573	0.002224333	0.001938254	0.001917888
381	2011	62	28580	NA	10.8225718	9.590594632	56.44496449	48.51144545	3.254829981	3.194660606	42.18308691	40.52283578	70.6170495	61.12905441	69.70853529	60.27760104	0.000378676	0.00033557	0.001974981	0.001697391	0.000113885	0.00011178	0.001475965	0.001417874	0.002470855	0.002439067	0.002138875	0.002109083
382	2011	63	29382	NA	12.07077422	10.72735519	63.71245665	54.91568739	3.737176365	3.66882181	47.3655822	45.47426471	79.97272252	69.33403496	78.52792189	68.10026596	0.000410822	0.0003651	0.002168418	0.001869025	0.000127193	0.000124866	0.001612061	0.001547691	0.002721827	0.002672654	0.002359745	0.002317755
383	2011	64	30207	NA	13.45478531	11.99210659	71.85975339	62.11827204	4.290422962	4.212908842	53.08444851	50.9341674	90.55111581	78.62438749	88.402498	76.88683275	0.000445419	0.000396998	0.002378911	0.00205642	0.000142034	0.000139468	0.001757356	0.001686171	0.002997686	0.002926557	0.002602853	0.002545332
384	2011	65	27002	NA	13.03197978	11.64954538	70.41485724	61.04752011	4.282060873	4.205775046	51.63053587	49.50914108	89.12926575	77.50595339	86.46935899	75.42588834	0.00048263	0.000431433	0.002607765	0.002260852	0.000158583	0.000155758	0.0019121	0.001833536	0.003300839	0.003202332	0.002870378	0.002793345
385	2011	66	25700	NA	13.43144565	12.04259027	73.4085845	63.83063456	4.549760501	4.469977217	53.36636287	51.14238584	93.39168378	81.33296317	89.99201347	78.73012722	0.000522624	0.000468583	0.002856365	0.002483682	0.000177033	0.000173929	0.002076512	0.001989976	0.003633918	0.003501635	0.003164707	0.003063429
386	2011	67	22725	NA	12.85282463	11.55880677	71.04247579	61.95658865	4.490471364	4.413108411	51.14874145	48.98698533	90.89545362	79.27506321	86.95097378	76.29538243	0.000565581	0.000508638	0.003126182	0.002726363	0.000197601	0.000194196	0.00225077	0.002155643	0.0039998	0.003826225	0.003488452	0.003357333
387	2011	68	20981	NA	12.83381608	11.57727108	71.72919591	62.74237845	4.626802561	4.548642923	51.08890789	48.8992868	92.35068937	80.66089075	87.65801434	77.14544386	0.000611688	0.000551798	0.003418769	0.002990438	0.000220523	0.000216798	0.002435008	0.002330646	0.004401634	0.004177971	0.003844473	0.003676919
388	2011	69	18363	NA	12.14054218	10.98608973	68.59999887	60.18568935	4.518551949	4.443863307	48.28211001	46.18384145	88.92948589	77.7838581	83.71420159	73.89595601	0.000661142	0.000598273	0.003735773	0.003277552	0.000246068	0.000242001	0.002629315	0.002515049	0.004842863	0.004558852	0.004235901	0.004024177
389	2011	70	18820	NA	13.44029407	12.20076881	76.76546805	67.55346915	5.166664295	5.083285604	53.33068898	50.98080341	100.2587896	87.81715701	93.5535687	82.83098006	0.00071415	0.000648287	0.00407893	0.003589451	0.000274531	0.0002701	0.002833724	0.002708863	0.005327247	0.004970965	0.004666161	0.004401221
390	2011	71	18167	NA	14.00544639	12.75461778	80.84448917	71.35974812	5.563433976	5.475986665	55.3768893	52.90314221	106.4386226	93.36019917	98.40209938	87.38879353	0.000770928	0.000702076	0.004450074	0.003927987	0.000306238	0.000301425	0.003048213	0.002912046	0.005858899	0.00541653	0.005138999	0.004810304
391	2011	72	17432	NA	14.49824475	13.246364	84.56496185	74.87261233	5.954018152	5.863097217	57.04966767	54.46621841	112.3023747	98.63918185	102.8120331	91.58456663	0.000831703	0.000759888	0.004851134	0.004295125	0.000341557	0.000336341	0.003272698	0.003124496	0.006442312	0.005897891	0.005658512	0.005253819
392	2011	73	16416	NA	14.72041002	13.49368691	86.74445676	77.03931467	6.252700304	6.160193765	57.57137515	54.92874322	116.2645352	102.2582062	105.3500702	94.13436005	0.000896711	0.000821984	0.005284141	0.004692941	0.000380891	0.000375255	0.003507028	0.003346049	0.007082391	0.006417524	0.006229179	0.005734306
393	2011	74	15606	NA	15.07850912	13.86811033	89.75367747	79.95941173	6.627707333	6.53299344	58.53788363	55.81446846	121.4848757	106.9931325	108.8992825	97.60709576	0.000966199	0.00088864	0.005751229	0.005123633	0.00042469	0.000418621	0.003750986	0.003576475	0.007784498	0.006978039	0.006855897	0.00625446
394	2011	75	14923	NA	15.52626734	14.32823866	93.33792948	83.41240997	7.065345873	6.968138714	59.75586048	56.93833456	127.6585614	112.5793676	113.1489839	101.7321183	0.001040425	0.000960145	0.006254636	0.00558952	0.000473453	0.00046694	0.004004279	0.003815475	0.008554484	0.007582187	0.007544017	0.006817136
395	2011	76	14482	NA	16.21486986	15.01498059	98.42990235	88.23954044	7.642677196	7.541811258	61.7880738	58.83573093	136.1125114	120.1916966	119.2282968	107.5340137	0.001119657	0.001036803	0.006796706	0.006093049	0.000527736	0.000520771	0.004266543	0.00406268	0.009398737	0.008232861	0.008299385	0.007425357
396	2011	77	14107	NA	16.98726561	15.78479859	104.1081617	93.62528378	8.297083163	8.192466787	64.00815723	60.90904975	145.6439231	128.7741634	126.019257	114.0172461	0.001204173	0.001118934	0.007379894	0.006636796	0.000588154	0.000580738	0.004537333	0.004317647	0.010324231	0.008933101	0.009128388	0.008082317
397	2011	78	14857	NA	19.22886739	17.930493	118.9564373	107.3190976	9.73710428	9.62034157	71.55321007	68.0429897	168.4571795	149.1345382	143.9063629	130.6137129	0.001294263	0.001206872	0.00800676	0.00722347	0.000655388	0.000647529	0.004816128	0.004579861	0.011338573	0.009686098	0.010037998	0.008791392
398	2011	79	14401	NA	20.02068279	18.73523171	125.0003711	113.1330692	10.51558375	10.39627606	73.47858541	69.82654918	179.2933791	158.9270024	151.141359	137.6180111	0.001390229	0.001300967	0.008679979	0.007855918	0.000730198	0.000721913	0.005102325	0.004848729	0.012450065	0.010495199	0.011035831	0.009556143
399	2011	80	14147	NA	21.1127169	19.82826273	133.0147938	120.7746881	11.50750696	11.38470364	76.32651338	72.48339167	193.3577825	171.6059011	160.7651829	146.8504083	0.001492381	0.001401588	0.009402332	0.008537124	0.000813424	0.000804743	0.005395244	0.005123587	0.013667759	0.011363906	0.012130197	0.010380322
400	2011	81	13233	NA	21.1866115	19.97013952	134.6684797	122.672766	11.98906954	11.86955264	75.35032222	71.50711365	198.515224	176.3980952	162.7114461	149.1078469	0.001601044	0.001509117	0.010176716	0.009270216	0.000905998	0.000896966	0.005694122	0.005403696	0.015001528	0.012295885	0.013330167	0.011267879
401	2011	82	13194	NA	22.64816255	21.42645503	145.2149369	132.711397	13.31214496	13.18917464	79.13922782	75.05070166	217.2014344	193.2344985	175.4137338	161.2698759	0.00171655	0.001623954	0.011006134	0.010058466	0.001008954	0.000999634	0.005998122	0.005688245	0.016462137	0.013294962	0.014645634	0.012222971
402	2011	83	12211	NA	22.45902565	21.32675181	145.2340075	133.1645085	13.71833168	13.60203569	77.00658848	72.97723563	220.5467413	196.4431607	175.4126214	161.7952591	0.001839245	0.00174652	0.011893703	0.010905291	0.00112344	0.001113917	0.006306329	0.005976352	0.018061317	0.014365132	0.016087393	0.01324996
403	2011	84	12094	NA	23.81895553	22.7034402	155.3189502	142.8816192	15.12629824	15.00999757	80.03514524	75.79396032	239.6045627	213.6672866	187.5846254	173.5903254	0.001969485	0.001877248	0.012842645	0.011814257	0.001250727	0.001241111	0.006617756	0.006267071	0.019811854	0.015510553	0.017667214	0.014353425
404	2011	85	11142	NA	23.4832854	22.46889236	154.3867915	142.4958824	15.51217135	15.40558623	77.22907698	73.084757	242.0897938	216.1317177	186.4675533	173.1262424	0.002107636	0.002016594	0.013856291	0.012789076	0.001392225	0.001382659	0.006931348	0.006559393	0.021727678	0.016735555	0.019397928	0.015538166
405	2011	86	10729	NA	24.18398047	23.22860565	160.2705958	148.4208074	16.62453655	16.52438011	77.74216827	73.51779528	255.6073157	228.458209	193.6009035	180.3459499	0.002254076	0.00216503	0.014938074	0.013833611	0.001549495	0.00154016	0.007245985	0.00685225	0.023823965	0.018044636	0.021293523	0.016809204
406	2011	87	9899	NA	23.84858309	22.99583524	159.2900549	148.008574	17.06854911	16.98065939	74.84128549	70.7236536	258.5345369	231.3321052	192.4609604	179.8825665	0.002409191	0.002323046	0.01609153	0.014951871	0.00172427	0.001715391	0.007560489	0.007144525	0.026117238	0.019442465	0.02336924	0.018171792
407	2011	88	9087	NA	23.38430075	22.637108	157.3894836	146.7370237	17.43311148	17.35911133	71.54771182	67.56232488	260.1198419	233.0059808	190.2261491	178.3906491	0.00257338	0.002491153	0.017320291	0.016148016	0.001918467	0.001910324	0.007873634	0.007435053	0.028625492	0.020933878	0.025641684	0.019631413
408	2011	89	8025	NA	22.04506515	21.4257774	149.4903578	139.8464572	17.12705277	17.07034012	65.67776502	61.97411745	251.7307128	225.734754	180.7541458	170.0801415	0.002747049	0.002669879	0.018628082	0.01742635	0.002134212	0.002127145	0.008184145	0.007722631	0.031368313	0.022523881	0.028128941	0.021193787
409	2011	90	7293	NA	21.37297256	20.85631013	145.9964933	137.0451001	17.31255402	17.27189379	61.92277892	58.38796436	250.6386774	224.994208	176.6192967	166.753514	0.002930615	0.002859771	0.020018716	0.01879132	0.002373859	0.002368284	0.008490714	0.008006028	0.03436702	0.024217647	0.030850707	0.022864872
410	2011	91	5089	NA	15.90059653	15.57944601	109.3935827	103.0396188	13.43503584	13.41680929	44.7425129	42.15721776	191.5744294	172.1528452	132.418381	125.448262	0.003124503	0.003061396	0.021496086	0.020247518	0.002640015	0.002636433	0.008792005	0.008283989	0.037644808	0.026020511	0.033828423	0.024650867
411	2011	92	4383	NA	14.59165568	14.35581687	101.0902249	95.54795107	12.86658868	12.86227396	39.82684327	37.49763603	180.6975545	162.5454231	122.4521325	116.4046392	0.003329148	0.00327534	0.023064163	0.021799669	0.002935567	0.002934582	0.009086663	0.008555244	0.041226912	0.027937972	0.037085426	0.026558211
412	2011	93	3451	NA	12.2337635	12.08611883	85.33281287	80.9350435	11.26306505	11.27112257	32.3473467	30.43272663	155.7808176	140.2731811	103.4460887	98.67646929	0.003544991	0.003502208	0.024726981	0.023452635	0.003263711	0.003266045	0.009373326	0.008818524	0.045140776	0.029975685	0.040647111	0.028593587
413	2011	94	2537	NA	9.570783459	9.495031537	67.20167423	63.96132792	9.20419697	9.22072453	24.48365536	23.01709014	125.369012	113.0007843	81.53780004	78.04806445	0.003772481	0.003742622	0.026488638	0.025211402	0.003627985	0.003634499	0.009650633	0.009072562	0.049416244	0.032139456	0.044541105	0.03076392
414	2011	95	1929	NA	7.739288495	7.710646586	54.69347151	52.23940399	7.778316056	7.800916226	19.13034935	17.97077403	104.3314352	94.13029362	66.42557629	63.8043265	0.004012073	0.003997225	0.028353277	0.02708108	0.004032305	0.004044021	0.009917237	0.009316109	0.054085762	0.034435239	0.048797457	0.033076375
415	2011	96	1316	NA	5.611724815	5.614947082	39.90781047	38.25202916	5.897002156	5.920856295	13.38610546	12.56509013	77.88692566	70.33867155	48.51977154	46.76847673	0.004264229	0.004266677	0.030325084	0.029066891	0.004481005	0.004499131	0.010171813	0.009547941	0.059184594	0.036869127	0.053448839	0.035538356
416	2011	97	929	NA	4.207825708	4.228489754	30.10728463	28.96079823	4.625378401	4.64949761	9.673742949	9.073422931	60.15373611	54.37508698	36.6465842	35.44832247	0.004529414	0.004551657	0.032408272	0.031174164	0.004978879	0.005004841	0.010413071	0.009766871	0.064751061	0.039447346	0.058530772	0.038157505
417	2011	98	649	NA	3.120456699	3.149507435	22.4599894	21.68200089	3.589769186	3.612793461	6.905208534	6.471670807	45.96659241	41.58912825	27.3723816	26.57115986	0.0048081	0.004852862	0.034607071	0.033408322	0.005531231	0.005566708	0.010639767	0.009971758	0.070826799	0.042176243	0.064081862	0.040941695
418	2011	99	436	NA	2.223930808	2.254557859	16.09961269	15.59784568	2.678753244	2.699227488	4.730909719	4.430421539	33.77126466	30.58280889	19.64715424	19.13997428	0.005100759	0.005171004	0.036925717	0.035774875	0.006143929	0.006190889	0.01085071	0.010161517	0.077457029	0.04506228	0.070144057	0.043899024
419	2011	100	228	NA	1.232993623	1.255553664	8.976002975	8.72770519	1.555749168	1.569599479	2.518209651	2.35640972	19.30951675	17.50194768	10.96954117	10.72462107	0.005407867	0.005506814	0.039368434	0.038279409	0.006823461	0.006884208	0.011044779	0.01033513	0.084690863	0.048112023	0.076762928	0.047037812
420	2011	101	131	NA	0.750616944	0.767796004	5.494064473	5.361511347	0.992587161	1.002703968	1.46994131	1.374406533	12.1281924	11.00242392	6.724508321	6.598023486	0.0057299	0.005861038	0.041939423	0.040927568	0.007577001	0.007654229	0.011220926	0.010491653	0.092581621	0.051332125	0.083987969	0.050366591
421	2011	102	94	NA	0.570329571	0.586037095	4.196427628	4.110154264	0.790773226	0.799876927	1.069549803	0.999241089	9.511595241	8.636054369	5.144555907	5.066045322	0.006067336	0.006234437	0.044642847	0.043725045	0.008412481	0.008509329	0.011378189	0.010630224	0.101187183	0.054729318	0.091872919	0.053894099
422	2011	103	46	NA	0.295349826	0.304878197	2.184209326	2.147168153	0.429578758	0.435104389	0.529722288	0.494503462	5.086236677	4.621901365	2.68227833	2.650946164	0.006420648	0.006627787	0.047482811	0.046677569	0.009338669	0.009458791	0.011515702	0.010750075	0.110570363	0.058310398	0.100476117	0.057629264
423	2011	104	25	NA	0.169757758	0.176046912	1.261583756	1.244772006	0.259131348	0.262822412	0.290817459	0.271263366	3.0199828	2.746521915	1.552055202	1.53952997	0.00679031	0.007041876	0.05046335	0.04979088	0.010365254	0.010512896	0.011632698	0.010850535	0.120799312	0.062082208	0.109860877	0.061581199
424	2011	105	27	NA	0.193773331	0.201892699	1.446886989	1.432909523	0.310579516	0.315441876	0.316670115	0.295137975	3.562594995	3.242589219	1.783393743	1.775497927	0.00717679	0.007477507	0.053588407	0.053070723	0.011502945	0.011683032	0.011728523	0.010931036	0.131947963	0.06605162	0.120095897	0.065759182
425	2012	0	31136	NA	1.828198383	1.464019929	3.749396704	3.513785898	0.036028944	0.036026796	0.071384266	0.071373882	5.576037775	4.971372014	5.574563987	4.971354532	5.87165e-05	4.70202e-05	0.00012042	0.000112853	1.15715e-06	1.15708e-06	2.29266e-06	2.29233e-06	0.000179087	0.000179039	0.000159666	0.000159666
426	2012	1	32004	NA	0.752354551	0.602454652	1.433943876	1.151367049	0.02404588	0.024047556	0.110517542	0.110524233	2.187478094	1.763588122	2.187262947	1.763586736	2.35081e-05	1.88244e-05	4.48051e-05	3.59757e-05	7.5134e-07	7.51392e-07	3.45324e-06	3.45345e-06	6.83501e-05	6.83434e-05	5.51052e-05	5.51052e-05
427	2012	2	32765	NA	0.308380034	0.246925649	0.546219727	0.375765379	0.015984325	0.015987506	0.170421506	0.170466942	0.854724564	0.623135559	0.854782367	0.623136771	9.41187e-06	7.53626e-06	1.66708e-05	1.14685e-05	4.87848e-07	4.87945e-07	5.20133e-06	5.20271e-06	2.60865e-05	2.60883e-05	1.90183e-05	1.90184e-05
428	2012	3	32369	NA	0.121972844	0.097661017	0.200777854	0.118340373	0.01025324	0.010256606	0.253589216	0.253709093	0.322271468	0.212461921	0.322346763	0.212462914	3.7682e-06	3.01712e-06	6.20278e-06	3.65598e-06	3.16761e-07	3.16865e-07	7.83432e-06	7.83803e-06	9.95618e-06	9.9585e-06	6.56375e-06	6.56378e-06
429	2012	4	31389	NA	0.19174941	0.169641396	0.310279085	0.213123164	0.046187532	0.038889067	0.036616376	0.036618655	0.564952232	0.43815886	0.542212858	0.416144868	6.10881e-06	5.40449e-06	9.88496e-06	6.78974e-06	1.47146e-06	1.23894e-06	1.16654e-06	1.16661e-06	1.79984e-05	1.7274e-05	1.3959e-05	1.32577e-05
430	2012	5	31598	NA	0.205076531	0.182834505	0.319305361	0.223416975	0.043256257	0.036073559	0.043611113	0.043613321	0.585678899	0.460218401	0.563982561	0.438952074	6.49017e-06	5.78627e-06	1.01052e-05	7.0706e-06	1.36896e-06	1.14164e-06	1.38019e-06	1.38026e-06	1.85353e-05	1.78487e-05	1.45648e-05	1.38918e-05
431	2012	6	30681	NA	0.211556168	0.190069436	0.316947784	0.225906893	0.039075174	0.032275892	0.050101044	0.050103001	0.585646062	0.466255709	0.56583439	0.446598715	6.89535e-06	6.19502e-06	1.03304e-05	7.36309e-06	1.2736e-06	1.05198e-06	1.63297e-06	1.63303e-06	1.90882e-05	1.84425e-05	1.51969e-05	1.45562e-05
432	2012	7	30917	NA	0.226492246	0.205061594	0.326502979	0.23706133	0.036632859	0.02996991	0.059732996	0.059734638	0.607755358	0.490232687	0.589156837	0.471558689	7.32582e-06	6.63265e-06	1.05606e-05	7.66767e-06	1.18488e-06	9.69367e-07	1.93204e-06	1.9321e-06	1.96576e-05	1.90561e-05	1.58564e-05	1.52524e-05
433	2012	8	30604	NA	0.238195744	0.217324848	0.330399658	0.244368354	0.033736011	0.027336672	0.069957589	0.069958703	0.619548596	0.506329673	0.602594991	0.489110568	7.78316e-06	7.10119e-06	1.0796e-05	7.98485e-06	1.10234e-06	8.93239e-07	2.2859e-06	2.28593e-06	2.0244e-05	1.96901e-05	1.65446e-05	1.59819e-05
434	2012	9	29925	NA	0.24745132	0.227514751	0.330268496	0.24883091	0.030689637	0.024630938	0.080933905	0.080934256	0.623874273	0.516582408	0.608828861	0.501133528	8.26905e-06	7.60283e-06	1.10365e-05	8.31515e-06	1.02555e-06	8.23089e-07	2.70456e-06	2.70457e-06	2.08479e-05	2.03452e-05	1.72626e-05	1.67463e-05
435	2012	10	30657	NA	0.269330218	0.249545224	0.345886998	0.265462525	0.029250232	0.023251759	0.098099248	0.098098538	0.658200648	0.552185978	0.644472624	0.537946892	8.78528e-06	8.13991e-06	1.12825e-05	8.65912e-06	9.54113e-07	7.58449e-07	3.1999e-06	3.19987e-06	2.14698e-05	2.1022e-05	1.80117e-05	1.75473e-05
436	2012	11	32039	NA	0.29904338	0.279217587	0.369534618	0.288905573	0.028439416	0.022391565	0.121298287	0.121296005	0.708391494	0.602122616	0.695933145	0.589086606	9.33373e-06	8.71493e-06	1.15339e-05	9.01731e-06	8.8765e-07	6.98885e-07	3.78596e-06	3.78589e-06	2.21103e-05	2.17214e-05	1.87934e-05	1.83865e-05
437	2012	12	32271	NA	0.320012892	0.30110672	0.380504848	0.303034998	0.026649939	0.020782476	0.14455324	0.144548847	0.734805743	0.632803216	0.724293753	0.62173178	9.91642e-06	9.33057e-06	1.17909e-05	9.39032e-06	8.25817e-07	6.43998e-07	4.47935e-06	4.47922e-06	2.27698e-05	2.24441e-05	1.9609e-05	1.9266e-05
438	2012	13	31838	NA	0.335429027	0.318051913	0.383764805	0.311336144	0.024460855	0.018893394	0.168733329	0.168726248	0.746571885	0.651406818	0.738349258	0.642727481	1.05355e-05	9.9897e-06	1.20537e-05	9.77876e-06	7.68291e-07	5.93423e-07	5.29975e-06	5.29952e-06	2.34491e-05	2.31908e-05	2.046e-05	2.01874e-05
439	2012	14	32901	NA	0.368267822	0.351888878	0.405415227	0.335039692	0.023516735	0.01799089	0.206302213	0.206291166	0.794512409	0.702369892	0.788386013	0.695954163	1.11932e-05	1.06954e-05	1.23223e-05	1.01833e-05	7.14773e-07	5.46819e-07	6.27039e-06	6.27006e-06	2.41486e-05	2.39624e-05	2.1348e-05	2.1153e-05
440	2012	15	33590	NA	0.3994519	0.384636642	0.42312877	0.356205455	0.02233675	0.016925165	0.24919796	0.249181732	0.835347782	0.74819889	0.831674842	0.744512494	1.1892e-05	1.14509e-05	1.25969e-05	1.06045e-05	6.64982e-07	5.03875e-07	7.41881e-06	7.41833e-06	2.48689e-05	2.47596e-05	2.22745e-05	2.21647e-05
441	2012	16	33438	NA	0.422468753	0.409944583	0.43060041	0.369261691	0.020686754	0.015525391	0.293504297	0.293481785	0.856373751	0.777137053	0.855455853	0.776591669	1.26344e-05	1.22598e-05	1.28776e-05	1.10432e-05	6.1866e-07	4.64304e-07	8.77757e-06	8.77689e-06	2.56108e-05	2.55833e-05	2.32411e-05	2.32248e-05
442	2012	17	33341	NA	0.447540902	0.437630608	0.43891898	0.383421076	0.019189901	0.014264621	0.346252153	0.346221587	0.879361422	0.808511518	0.881352576	0.811374777	1.34231e-05	1.31259e-05	1.31645e-05	1.15e-05	5.75565e-07	4.2784e-07	1.03852e-05	1.03843e-05	2.63748e-05	2.64345e-05	2.42498e-05	2.43356e-05
443	2012	18	33369	NA	0.302774113	0.300172359	0.439964966	0.389059777	0.020823852	0.023427166	0.220679823	0.220465782	0.858398532	0.781445724	0.70247089	0.635749569	9.07351e-06	8.99555e-06	1.31848e-05	1.16593e-05	6.24048e-07	7.02064e-07	6.61332e-06	6.6069e-06	2.57244e-05	2.10516e-05	2.34183e-05	1.90521e-05
444	2012	19	34090	NA	0.34449441	0.339832546	0.528590506	0.466169078	0.024429134	0.027303693	0.267419089	0.26692368	1.00721934	0.914301096	0.834212844	0.752414471	1.01054e-05	9.96869e-06	1.55057e-05	1.36747e-05	7.16607e-07	8.0093e-07	7.8445e-06	7.82997e-06	2.95459e-05	2.44709e-05	2.68202e-05	2.20714e-05
445	2012	20	34358	NA	0.386451989	0.379373741	0.62550935	0.550199025	0.028254503	0.03137702	0.319073886	0.318198973	1.164744877	1.054338532	0.975973958	0.877371669	1.12478e-05	1.10418e-05	1.82056e-05	1.60137e-05	8.22356e-07	9.13238e-07	9.28674e-06	9.26128e-06	3.39003e-05	2.8406e-05	3.06868e-05	2.55362e-05
446	2012	21	34366	NA	0.429973824	0.420107818	0.733406254	0.643470393	0.032410301	0.035766287	0.377087703	0.375715726	1.335341652	1.205464725	1.131606873	1.014024962	1.25116e-05	1.22245e-05	2.1341e-05	1.8724e-05	9.43092e-07	1.04075e-06	1.09727e-05	1.09328e-05	3.88565e-05	3.29281e-05	3.50772e-05	2.95066e-05
447	2012	22	33914	NA	0.471704774	0.458769084	0.847033237	0.741341655	0.036655818	0.040202824	0.438828083	0.43683516	1.508889721	1.358504892	1.292699546	1.154784488	1.39089e-05	1.35274e-05	2.49759e-05	2.18595e-05	1.08085e-06	1.18543e-06	1.29394e-05	1.28807e-05	4.44916e-05	3.8117e-05	4.00573e-05	3.40504e-05
448	2012	23	33452	NA	0.516921307	0.500508581	0.976214957	0.852380372	0.041410583	0.045144403	0.509438204	0.50666107	1.702433844	1.528777568	1.473969208	1.312757824	1.54526e-05	1.4962e-05	2.91826e-05	2.54807e-05	1.23791e-06	1.34953e-06	1.52289e-05	1.51459e-05	5.08918e-05	4.40622e-05	4.57006e-05	3.9243e-05
449	2012	24	32262	NA	0.553525443	0.533637082	1.098279074	0.956768275	0.045711077	0.049539204	0.577120831	0.573445707	1.876133392	1.680493651	1.640971751	1.457245599	1.71572e-05	1.65407e-05	3.40425e-05	2.96562e-05	1.41687e-06	1.53553e-06	1.78886e-05	1.77746e-05	5.8153e-05	5.08639e-05	5.20889e-05	4.51691e-05
450	2012	25	32779	NA	0.624049187	0.599110114	1.299604764	1.129659265	0.053122967	0.057240176	0.687431167	0.682418801	2.175940393	1.94423169	1.921961866	1.701979954	1.90381e-05	1.82773e-05	3.96475e-05	3.44629e-05	1.62064e-06	1.74625e-06	2.09717e-05	2.08188e-05	6.63821e-05	5.86339e-05	5.93133e-05	5.19229e-05
451	2012	26	32398	NA	0.683991977	0.653997897	1.493564863	1.29550299	0.060017351	0.064304683	0.794990225	0.788454149	2.452465805	2.18605256	2.186765777	1.931223566	2.11122e-05	2.01864e-05	4.61005e-05	3.99871e-05	1.8525e-06	1.98483e-06	2.45383e-05	2.43365e-05	7.56981e-05	6.74969e-05	6.74749e-05	5.96093e-05
452	2012	27	32473	NA	0.759797342	0.723633603	1.737859698	1.504330439	0.068717694	0.073221324	0.930525081	0.922002941	2.800239875	2.490223029	2.519632689	2.21937511	2.33978e-05	2.22842e-05	5.35171e-05	4.63256e-05	2.11615e-06	2.25484e-06	2.86553e-05	2.83929e-05	8.62329e-05	7.75916e-05	7.6686e-05	6.83452e-05
453	2012	28	33084	NA	0.857370992	0.813473577	2.052073176	1.772848468	0.079922169	0.084702368	1.104937673	1.093775654	3.246635226	2.880650908	2.946858894	2.589158245	2.5915e-05	2.45881e-05	6.20262e-05	5.35863e-05	2.41573e-06	2.56022e-06	3.33979e-05	3.30606e-05	9.81331e-05	8.9072e-05	8.70708e-05	7.82601e-05
454	2012	29	33624	NA	0.964513768	0.911790165	2.413253032	2.080980049	0.092665325	0.09769243	1.306276933	1.29183979	3.751130043	3.320948461	3.433309582	3.00926601	2.86853e-05	2.71172e-05	7.17717e-05	6.18897e-05	2.75593e-06	2.90544e-06	3.88495e-05	3.84202e-05	0.000111561	0.000102109	9.87672e-05	8.94976e-05
455	2012	30	32899	NA	1.043957691	0.983420538	2.727790124	2.348001303	0.103367676	0.108417615	1.483838738	1.466019379	4.168187987	3.682298138	3.845601679	3.362814076	3.17322e-05	2.98921e-05	8.29141e-05	7.137e-05	3.14197e-06	3.29547e-06	4.51029e-05	4.45612e-05	0.000126696	0.000116891	0.000111927	0.000102216
456	2012	31	33866	NA	1.188059295	1.115379078	3.238642802	2.782971757	0.121231555	0.126519739	1.769856489	1.746897186	4.867825026	4.291479084	4.525423954	3.948492854	3.50812e-05	3.29351e-05	9.56311e-05	8.2176e-05	3.57974e-06	3.73589e-06	5.22606e-05	5.15826e-05	0.000143738	0.000133627	0.000126719	0.000116592
457	2012	32	33596	NA	1.302172927	1.218538171	3.699591146	3.173904738	0.136931892	0.142210219	2.03041062	2.002101704	5.472927313	4.815272471	5.124983348	4.462113925	3.87598e-05	3.62703e-05	0.00011012	9.44727e-05	4.07584e-06	4.23295e-06	6.04361e-05	5.95935e-05	0.000162904	0.000152547	0.000143329	0.000132817
458	2012	33	33611	NA	1.438474823	1.341890066	4.25510934	3.644864021	0.155876009	0.161118397	2.344509015	2.309531083	6.199107848	5.443625985	5.845095235	5.078769249	4.27977e-05	3.99241e-05	0.000126599	0.000108443	4.63765e-06	4.79362e-06	6.97542e-05	6.87135e-05	0.000184437	0.000173904	0.00016196	0.000151104
459	2012	34	32864	NA	1.552079134	1.443546662	4.775391299	4.084567356	0.173306407	0.178310208	2.640687921	2.598694987	6.855488841	6.008750482	6.506262844	5.642346742	4.72273e-05	4.39249e-05	0.000145308	0.000124287	5.27344e-06	5.4257e-06	8.0352e-05	7.90742e-05	0.000208602	0.000197975	0.000182837	0.000171688
460	2012	35	33971	NA	1.769323485	1.640909389	5.656557999	4.831610058	0.203570303	0.208510447	3.13821856	3.085207802	8.006656258	7.00506768	7.645683062	6.618328501	5.20834e-05	4.83032e-05	0.000166511	0.000142227	5.99247e-06	6.1379e-06	9.23793e-05	9.08189e-05	0.000235691	0.000225065	0.000206207	0.000194823
461	2012	36	34873	NA	2.001827071	1.851494408	6.643312991	5.667126695	0.237313718	0.242016023	3.696531212	3.630406834	9.277086503	8.102460511	8.910248166	7.699601936	5.74034e-05	5.30925e-05	0.0001905	0.000162508	6.80508e-06	6.93993e-06	0.000106	0.000104104	0.000266025	0.000255506	0.000232342	0.00022079
462	2012	37	36400	NA	2.301493935	2.123157771	7.920350466	6.748344175	0.28111104	0.285471747	4.418640595	4.335168281	10.91836784	9.519978306	10.54363	9.096150938	6.32279e-05	5.83285e-05	0.000217592	0.000185394	7.72283e-06	7.84263e-06	0.000121391	0.000119098	0.000299955	0.00028966	0.000261538	0.000249894
463	2012	38	37030	NA	2.577307462	2.371774238	9.188411958	7.819949393	0.324331223	0.328015237	5.137776971	5.035534468	12.51119202	10.89127193	12.14301473	10.45985428	6.96005e-05	6.40501e-05	0.000248134	0.000211179	8.75861e-06	8.85809e-06	0.000138746	0.000135985	0.000337866	0.000327924	0.00029412	0.00028247
464	2012	39	38221	NA	2.926520009	2.686899332	10.797635	9.179918546	0.379412091	0.382201623	6.049365662	5.922838417	14.53082461	12.62992008	14.16950389	12.1878739	7.65684e-05	7.0299e-05	0.000282505	0.00024018	9.9268e-06	9.99978e-06	0.000158273	0.000154963	0.000380179	0.000370726	0.000330445	0.000318879
465	2012	40	38341	NA	3.227622145	2.956878385	12.3119262	10.45728468	0.431084269	0.432589238	6.908909388	6.757342732	16.38511471	14.22063577	16.04691592	13.78420308	8.4182e-05	7.71205e-05	0.000321116	0.000272744	1.12434e-05	1.12827e-05	0.000180196	0.000176243	0.000427352	0.000418531	0.000370899	0.000359516
466	2012	41	38053	NA	3.519741877	3.217885356	13.86703333	11.7677998	0.48427584	0.484166333	7.791574835	7.612630978	18.26111891	15.82649887	17.95512106	15.40415164	9.24958e-05	8.45633e-05	0.000364414	0.000309248	1.27264e-05	1.27235e-05	0.000204756	0.000200053	0.000479886	0.000471845	0.000415907	0.000404808
467	2012	42	38952	NA	3.956281677	3.610056758	16.08246557	13.6370103	0.560730746	0.558599414	9.044996542	8.827905954	20.96888201	18.14886363	20.69170347	17.73158829	0.000101568	9.26796e-05	0.000412879	0.000350098	1.43954e-05	1.43407e-05	0.000232209	0.000226635	0.000538326	0.00053121	0.000465929	0.000455216
468	2012	43	38727	NA	4.316578991	3.931802449	18.08677161	15.32563438	0.630194655	0.62563526	10.17857104	9.923675286	23.3625906	20.19484898	23.12826959	19.79880885	0.000111462	0.000101526	0.000467033	0.000395735	1.62727e-05	1.6155e-05	0.000262829	0.000256247	0.000603264	0.000597213	0.000521467	0.00051124
469	2012	44	37719	NA	4.610916596	4.192977492	19.89426137	16.846595	0.693382418	0.686081638	11.19900539	10.90682405	25.47320203	21.99263952	25.28995226	21.62873121	0.000122244	0.000111164	0.000527433	0.000446634	1.83828e-05	1.81893e-05	0.000296906	0.00028916	0.000675341	0.000670483	0.000583065	0.000573417
470	2012	45	37910	NA	5.079430299	4.612024816	22.54436482	19.08030316	0.786744615	0.775977794	12.69028599	12.34582346	28.63175562	24.69134536	28.49678924	24.35054357	0.000133987	0.000121657	0.000594681	0.000503305	2.0753e-05	2.04689e-05	0.000334748	0.000325661	0.000755256	0.000751696	0.000651315	0.000642325
471	2012	46	37315	NA	5.476607999	4.965783142	24.97930525	21.13131945	0.87366779	0.859073762	14.05566594	13.65924072	31.48495394	27.12261457	31.40332629	26.81394169	0.000146767	0.000133077	0.000669417	0.000566296	2.34133e-05	2.30222e-05	0.000376676	0.000366052	0.000843761	0.000841574	0.000726856	0.000718583
472	2012	47	36743	NA	5.903406349	5.346090817	27.6426918	23.37553864	0.969920012	0.950921661	15.54336207	15.08840227	34.59985265	29.77578424	34.57105485	29.49935382	0.000160668	0.0001455	0.000752325	0.00063619	2.63974e-05	2.58803e-05	0.000423029	0.000410647	0.000941672	0.000940888	0.00081038	0.000802856
473	2012	48	34942	NA	6.141982076	5.555943963	29.49567966	24.93508082	1.039257194	1.016044252	16.5680919	16.06536597	36.68445013	31.53989171	36.70517875	31.30290629	0.000175776	0.000159005	0.000844133	0.000713613	2.97424e-05	2.9078e-05	0.00047416	0.000459772	0.001049867	0.00105046	0.000902636	0.000895853
474	2012	49	34381	NA	6.607617199	5.971286962	32.5109906	27.4782894	1.151392249	1.122663809	18.23684213	17.66380593	40.20147377	34.5333045	40.26571422	34.32359384	0.000192188	0.00017368	0.000945609	0.000799229	3.34892e-05	3.26536e-05	0.000530434	0.000513766	0.001169293	0.001171162	0.00100443	0.00099833
475	2012	50	33664	NA	7.069529958	6.383302999	35.60201556	30.08688574	1.26857333	1.233771996	19.93679142	19.28870666	43.79585426	37.59030936	43.89506455	37.40379366	0.000210003	0.000189618	0.001057569	0.000893741	3.76834e-05	3.66496e-05	0.000592229	0.000572977	0.00130097	0.001303917	0.001116632	0.001111092
476	2012	51	33284	NA	7.632936512	6.887102094	39.30408317	33.21387319	1.410411945	1.368403871	21.96521649	21.22722423	48.12837611	41.27809021	48.25188806	41.10545584	0.000229328	0.000206919	0.00118087	0.000997893	4.23751e-05	4.1113e-05	0.000659933	0.000637761	0.001445991	0.001449702	0.001240178	0.001234991
477	2012	52	33431	NA	8.366998385	7.54505837	44.00894256	37.19101494	1.591974041	1.541023836	24.53645316	23.68514564	53.67450796	46.00348189	53.80873015	45.83166978	0.000250277	0.00022569	0.001316411	0.001112471	4.76197e-05	4.60957e-05	0.000733943	0.000708479	0.001605531	0.001609546	0.001376073	0.001370933
478	2012	53	32859	NA	8.969571705	8.084827723	48.1428102	40.68926265	1.757246354	1.697333399	26.7689425	25.81063718	58.51681148	50.1229109	58.63785135	49.94147314	0.000272972	0.000246046	0.001465133	0.001238299	5.34784e-05	5.16551e-05	0.000814661	0.000785497	0.001780846	0.001784529	0.001525394	0.001519872
479	2012	54	32122	NA	9.557622053	8.612181214	52.29513899	44.20760952	1.927916077	1.858402736	28.98984682	27.9198671	63.38567129	54.26358458	63.46618111	54.05534135	0.000297541	0.000268108	0.001628016	0.001376241	6.00186e-05	5.78545e-05	0.000902492	0.000869182	0.001973279	0.001975785	0.001689297	0.001682814
480	2012	55	32257	NA	10.45524046	9.41932263	58.25865941	49.26285368	2.171362357	2.089090694	32.18739294	30.96348407	70.45783486	60.28887607	70.4653477	60.02433774	0.000324123	0.000292009	0.001806078	0.001527199	6.73145e-05	6.47639e-05	0.000997842	0.0009599	0.002184265	0.002184498	0.001869017	0.001860816
481	2012	56	31501	NA	11.11552639	10.01373556	63.01366532	53.30319382	2.376681569	2.282576494	34.68619548	33.3283614	76.08535309	65.07710411	75.97724729	64.7341495	0.000352863	0.000317886	0.00200037	0.001692111	7.54478e-05	7.24604e-05	0.001101114	0.00105801	0.002415331	0.0024119	0.002065874	0.002054987
482	2012	57	30633	NA	11.76044435	10.59566821	67.75946069	57.34345859	2.588749692	2.482160319	37.1487642	35.65263385	81.73202309	69.88233802	81.46144074	69.42928231	0.000383914	0.000345891	0.002211976	0.00187195	8.45085e-05	8.1029e-05	0.001212704	0.001163864	0.002668104	0.002659271	0.002281276	0.002266487
483	2012	58	30211	NA	12.6113237	11.36480334	73.77541125	62.46792441	2.857821151	2.736001392	40.27119052	38.60364824	88.95050443	76.03269191	88.45588901	75.42244754	0.000417441	0.000376181	0.002442005	0.002067721	9.45954e-05	9.05631e-05	0.001332998	0.001277801	0.002944309	0.002927936	0.002516722	0.002496523
484	2012	59	29823	NA	13.52823498	12.19543006	80.27126646	68.01004907	3.155776474	3.017067836	43.61212401	41.75653294	96.79876958	82.72319838	96.00808938	81.90446189	0.000453618	0.000408927	0.002691589	0.002280456	0.000105817	0.000101166	0.001462365	0.001400145	0.003245776	0.003219263	0.002773805	0.002746352
485	2012	60	28603	NA	14.09056794	12.7085882	84.71859422	71.82825105	3.383506354	3.230721218	45.79795144	43.79688649	102.2397753	87.35980398	101.1017529	86.30319371	0.000492626	0.00044431	0.002961878	0.002511214	0.000118292	0.00011295	0.001601159	0.001531199	0.003574442	0.003534656	0.003054218	0.003017278
486	2012	61	28898	NA	15.45057572	13.94390453	94.03497845	79.78947367	3.81890844	3.642348141	50.56299884	48.29550154	113.6371876	97.09017417	111.9956719	95.67103072	0.000534659	0.000482521	0.003254031	0.002761073	0.000132151	0.000126042	0.001749706	0.00167124	0.003932355	0.003875551	0.003359754	0.003310645
487	2012	62	28844	NA	16.72727511	15.10754707	102.9503287	87.42981709	4.255577848	4.054772956	55.04312834	52.51100335	124.6542714	106.5010187	122.397077	104.6414802	0.000579922	0.000523767	0.003569211	0.003031127	0.000147538	0.000140576	0.001908304	0.001820517	0.004321671	0.004243416	0.003692311	0.003627842
488	2012	63	29129	NA	18.31137626	16.55300562	113.8530197	96.78055081	4.794858174	4.564630576	60.50730318	57.65341473	138.2072541	118.0858839	135.1509163	115.6506347	0.00062863	0.000568265	0.00390858	0.003322481	0.000164608	0.000156704	0.002077219	0.001979245	0.004744662	0.004639738	0.004053894	0.003970292
489	2012	64	29211	NA	19.89300533	18.00120146	124.8269188	106.2183452	5.361166523	5.099963962	65.91970568	62.73345517	152.0056991	129.8901806	147.983555	126.7597178	0.000681011	0.000616247	0.004273285	0.003636245	0.000183532	0.000174591	0.002256674	0.002147597	0.005203714	0.005066022	0.004446619	0.004339452
490	2012	65	30120	NA	22.20753578	20.1189253	140.4933476	119.6825485	6.159508603	5.855822324	73.69914176	70.05026266	171.7240787	146.7660829	166.3762626	142.6725873	0.000737302	0.000667959	0.004664454	0.003973524	0.000204499	0.000194416	0.002446851	0.002325706	0.005701331	0.00552378	0.004872712	0.004736806
491	2012	66	26501	NA	21.14131313	19.17775555	134.7094748	114.8928596	6.034581143	5.734281969	70.17143653	66.61434683	165.3696733	141.369978	159.3909933	136.8475096	0.000797755	0.000723662	0.005083185	0.004335416	0.000227711	0.00021638	0.002647879	0.002513654	0.00624013	0.006014528	0.005334515	0.005163862
492	2012	67	25242	NA	21.77462168	19.78043997	139.6017461	119.217941	6.396139786	6.075695803	72.18791933	68.44294356	172.2222844	147.2740521	165.0768407	141.9141832	0.000862635	0.000783632	0.005530534	0.004722999	0.000253393	0.000240698	0.002859834	0.002711471	0.006822846	0.006539769	0.005834484	0.005622145
493	2012	68	21968	NA	20.47893652	18.63246593	131.9729532	112.8567693	6.190269592	5.878816084	67.72140392	64.12738575	163.7128155	140.0502511	155.9945876	134.2945224	0.000932217	0.000848164	0.006007509	0.005137326	0.000281786	0.000267608	0.00308273	0.002919127	0.007452331	0.007100992	0.006375194	0.006113188
494	2012	69	19737	NA	19.87105431	18.11004589	128.5875741	110.1208705	6.180741613	5.869204037	65.45807952	61.9057443	160.4923999	137.356357	151.9681332	131.0246464	0.001006792	0.000917568	0.006515052	0.005579413	0.000313155	0.000297371	0.003316516	0.003136533	0.00813155	0.007699657	0.006959333	0.006638529
495	2012	70	16783	NA	18.23749217	16.651661	118.38782	101.5410504	5.836936782	5.5429121	59.76548008	56.4501226	148.7574397	127.3781159	139.9230013	120.8325282	0.001086665	0.000992174	0.007054032	0.006050232	0.000347789	0.000330269	0.003561073	0.00336353	0.008863579	0.008337187	0.007589711	0.007199698
496	2012	71	17217	NA	20.18095078	18.46230684	131.2836357	112.7834202	6.645755614	6.312012132	65.70357662	61.97934107	166.171656	142.3716972	155.210422	134.2618095	0.001172153	0.00107233	0.007625233	0.006550701	0.000386	0.000366615	0.003816204	0.003599892	0.009651603	0.009014952	0.008269251	0.007798212
497	2012	72	16138	NA	20.39178952	18.69432024	132.8050634	114.2839857	6.909134307	6.564076336	65.86944001	62.05575453	169.431496	145.2580478	157.0915219	136.1331246	0.001263588	0.001158404	0.008229338	0.00708167	0.000428128	0.000406747	0.004081636	0.003845319	0.010498915	0.009734262	0.009000994	0.008435564
498	2012	73	15120	NA	20.58314674	18.91185818	134.0678485	115.575959	7.175105581	6.819631173	65.87805887	61.98344474	172.5026572	147.995989	158.7048562	137.7917813	0.001361319	0.001250784	0.008866921	0.007643913	0.000474544	0.000451034	0.004357014	0.004099434	0.011408906	0.010496353	0.009788095	0.009113213
499	2012	74	13832	NA	20.27366074	18.67156834	131.9355633	113.9496259	7.27075667	6.914342344	64.20675777	60.33219964	171.3101676	147.0869523	156.3343984	136.0041817	0.001465707	0.001349882	0.00953843	0.008238116	0.000525648	0.00049988	0.0046419	0.004361784	0.012385061	0.011302371	0.010633817	0.009832575
500	2012	75	13000	NA	20.50267971	18.92969167	133.1742973	115.2432896	7.56435064	7.198428094	64.16495342	60.21386259	174.6024251	150.0399424	157.9937159	137.7351315	0.001577129	0.00145613	0.010244177	0.008864868	0.000581873	0.000553725	0.004935766	0.004631836	0.013430956	0.012153363	0.011541534	0.01059501
501	2012	76	11770	NA	19.96166136	18.47872417	129.2854973	112.1050791	7.576244408	7.215572909	61.65123481	57.77863095	171.2563719	147.298295	153.6015406	134.1993058	0.001695978	0.001569985	0.010984324	0.009524646	0.000643691	0.000613048	0.005237998	0.004908975	0.014550244	0.013050258	0.012514723	0.01140181
502	2012	77	11360	NA	20.70543521	19.22029931	133.5808138	116.0742409	8.083893871	7.706272178	63.02407031	58.98688452	178.8819674	154.0070711	158.9702439	139.2075869	0.001822662	0.001691928	0.011758874	0.010217803	0.00071161	0.000678369	0.005547894	0.005192507	0.015746652	0.013993859	0.01355696	0.012254189
503	2012	78	10934	NA	21.40443546	19.92682662	137.414749	119.6678383	8.59610366	8.203295497	64.12420597	59.93648006	186.1400618	160.4227016	163.8440717	143.8178351	0.001957603	0.001822464	0.012567656	0.010944562	0.000786181	0.000750256	0.005864661	0.005481661	0.017023968	0.014984825	0.014671913	0.013153268
504	2012	79	10963	NA	23.03592542	21.51080716	147.017265	128.3219078	9.515855432	9.091877848	67.83271086	63.31772606	201.5660333	173.9097573	175.6673229	154.5790135	0.002101243	0.001962128	0.013410313	0.011704999	0.000867997	0.000829324	0.006187422	0.005775584	0.018386029	0.016023654	0.015863336	0.014100065
505	2012	80	10171	NA	22.92579004	21.47583853	145.3059322	127.1277109	9.740773993	9.319107942	66.26622895	61.77204434	201.7591957	174.2807101	174.0327098	153.5361153	0.002254035	0.002111478	0.014286298	0.012499038	0.000957701	0.000916243	0.006515213	0.00607335	0.019836712	0.017110678	0.017135061	0.015095479
506	2012	81	9736	NA	23.52656342	22.11144813	147.9371138	129.7461496	10.28104626	9.850298257	66.66225873	62.05688957	208.1548792	180.0282733	177.6434527	157.1417451	0.002416451	0.002271102	0.015194856	0.013326433	0.001055983	0.00101174	0.006846986	0.006373962	0.021379918	0.018246041	0.018490989	0.016140278
507	2012	82	8785	NA	22.7441563	21.4496147	141.7461747	124.6307421	10.22212045	9.809352175	63.09051856	58.6517557	202.2268142	175.1296798	170.6898007	151.4102308	0.002588976	0.002441618	0.016135023	0.014186766	0.001163588	0.001116602	0.007181619	0.006676352	0.023019558	0.019429687	0.01993508	0.017235086
508	2012	83	8098	NA	22.44857821	21.24650857	138.5212746	122.1132673	10.37612093	9.974191378	60.88004847	56.51913802	200.5027293	173.8749228	167.3156234	148.8442334	0.002772114	0.002623674	0.017105616	0.015079435	0.001281319	0.001231686	0.007517912	0.006979395	0.024759537	0.020661351	0.021471341	0.01838037
509	2012	84	7087	NA	21.02274236	19.97079099	128.3117371	113.417831	9.992939395	9.623550699	55.66555585	51.60685462	188.5406887	163.7367452	155.4926364	138.738117	0.002966381	0.002817947	0.018105226	0.016003645	0.001410038	0.001357916	0.007854601	0.007281904	0.026603738	0.021940544	0.023103816	0.019576424
510	2012	85	6661	NA	21.13075923	20.15052026	127.4397029	112.9599068	10.32902592	9.966827431	54.55599307	50.50801314	190.2115251	165.4363918	154.9784282	138.7044055	0.00317231	0.003025149	0.019132218	0.016958401	0.001550672	0.001496296	0.008190361	0.007582647	0.028556001	0.023266541	0.02483657	0.020823361
511	2012	86	5878	NA	19.92906151	19.0801318	118.6458039	105.4660358	10.01738055	9.686420181	50.10297828	46.32069005	179.9849996	156.7878648	144.8243463	130.027795	0.003390449	0.003246024	0.020184723	0.017942504	0.001704216	0.001647911	0.008523814	0.007880349	0.030620109	0.024638371	0.026673676	0.022121095
512	2012	87	5097	NA	18.45807314	17.74444187	108.3655002	96.61131303	9.540242762	9.245623222	45.12648821	41.66135144	167.1803756	145.8720542	132.801371	119.6231904	0.00362136	0.00348135	0.021260644	0.018954544	0.001871737	0.001813934	0.008853539	0.0081737	0.03279976	0.026054811	0.028619198	0.023469333
513	2012	88	4310	NA	16.66081827	16.08465923	96.36146658	86.16940481	8.854372903	8.601184838	39.55752686	36.46850547	151.2747571	132.218641	118.5869441	107.1791936	0.003865619	0.003731939	0.022357649	0.019992901	0.002054379	0.001995635	0.00917808	0.00846137	0.035098552	0.027514372	0.030677179	0.024867562
514	2012	89	3619	NA	14.92408912	14.47108265	84.94944749	76.20071385	8.154933267	7.941465702	34.36587582	31.63733897	135.7847217	118.889995	105.0063654	95.23412633	0.004123816	0.003998641	0.023473183	0.021055737	0.002253366	0.002194381	0.009495959	0.008742011	0.037519956	0.029015299	0.032851615	0.026315039
515	2012	90	2807	NA	12.34112417	12.02053128	69.06473542	62.14978988	6.933317294	6.769509203	27.52455031	25.30306553	112.468904	98.65606691	85.76945378	78.0648576	0.004396553	0.004282341	0.024604466	0.022141001	0.00247001	0.002411653	0.009805682	0.009014273	0.040067297	0.030555559	0.035146444	0.027810779
516	2012	91	2432	NA	11.39257258	11.14819593	62.62036498	56.53531023	6.580283614	6.442473603	24.57719927	22.56120828	103.9527411	91.359343	78.14707796	71.38783424	0.004684446	0.004583962	0.025748505	0.023246427	0.002705709	0.002649043	0.010105756	0.009276813	0.042743726	0.032132845	0.037565519	0.02935355
517	2012	92	1487	NA	7.417336656	7.292941427	40.00342688	36.23750566	4.404432245	4.324600263	15.45691446	14.16858576	67.73611219	59.64742924	50.17817202	46.01054924	0.004988121	0.004904466	0.026902103	0.02436954	0.002961958	0.002908272	0.010394697	0.009528302	0.045552194	0.033744568	0.040112595	0.030941862
518	2012	93	1234	NA	6.550339905	6.472150596	34.62834309	31.4764516	3.998596598	3.937927391	13.16806689	12.05302726	59.84336109	52.80446411	43.66862068	40.19627033	0.005308217	0.005244855	0.028061866	0.025507659	0.003240354	0.003191189	0.010671043	0.009767445	0.04849543	0.035387861	0.0427913	0.032573963
519	2012	94	821	NA	4.634857153	4.602663994	23.99308834	21.88614171	2.908470086	2.873325732	8.976293921	8.204238454	42.3438257	37.441799	30.42591672	28.11747008	0.00564538	0.005606168	0.029224225	0.026657907	0.003542595	0.003499788	0.010933367	0.009992982	0.051575914	0.037059582	0.045605114	0.034247832
520	2012	95	493	NA	2.958131667	2.952817841	14.98002295	13.71388719	1.908151793	1.891252011	5.511881661	5.030427205	27.01435306	23.93877335	19.10686291	17.72886064	0.006000267	0.005989489	0.030385442	0.027817215	0.00387049	0.003836211	0.011180287	0.010203706	0.054795848	0.038756314	0.04855735	0.035961178
521	2012	96	335	NA	2.135136468	2.14263961	10.56644873	9.709083265	1.415698943	1.407925539	3.822511887	3.483487707	19.48263854	17.30312546	13.55891635	12.63333093	0.006373542	0.006395939	0.031541638	0.028982338	0.004225967	0.004202763	0.011410483	0.010398471	0.05815713	0.040474377	0.051651121	0.037711436
522	2012	97	259	NA	1.75236153	1.76811144	8.466400537	7.808814559	1.194267214	1.191896812	3.010279965	2.739236053	15.9702841	14.2163348	10.93234673	10.22940385	0.006765875	0.006826685	0.032688805	0.030149863	0.00461107	0.004601918	0.011622703	0.010576201	0.061661329	0.042209833	0.054889324	0.039495768
523	2012	98	150	NA	1.076691256	1.092440116	5.073424817	4.697434065	0.754195946	0.755450104	1.772366301	1.610385559	9.796448202	8.74119119	6.593774708	6.196659762	0.007177942	0.007282934	0.033822832	0.031316227	0.005027973	0.005036334	0.011815775	0.010735904	0.065309655	0.043958498	0.058274608	0.041311065
524	2012	99	91	NA	0.692548455	0.706700252	3.179496896	2.955473545	0.498587126	0.501306307	1.090964785	0.989777571	6.288367105	5.624651087	4.160152035	3.927009504	0.007610423	0.007765937	0.034939526	0.032477731	0.005478979	0.005508861	0.011988624	0.010876677	0.069102935	0.045715956	0.061809353	0.043153951
525	2012	100	58	NA	0.467711961	0.480065264	2.090009065	1.950572465	0.346058834	0.349308085	0.704135861	0.637867552	4.23641204	3.798747048	2.753699347	2.611205536	0.008063999	0.008276987	0.036034639	0.03363056	0.005966532	0.006022553	0.012140273	0.010997716	0.073041587	0.047477575	0.065495639	0.045020785
526	2012	101	30	NA	0.256180645	0.264522698	1.113116739	1.043123967	0.194796443	0.197420563	0.368095805	0.332949806	2.31376772	2.080056716	1.477155628	1.407230242	0.008539355	0.008817423	0.037103891	0.034770799	0.006493215	0.006580685	0.01226986	0.011098327	0.077125591	0.049238521	0.069335224	0.046907675
527	2012	102	15	NA	0.135557565	0.140829393	0.572145018	0.538416875	0.105926444	0.107801423	0.185649605	0.167668879	1.220317005	1.099942731	0.764906729	0.732157206	0.009037171	0.009388626	0.038143001	0.035894458	0.007061763	0.007186762	0.01237664	0.011177925	0.081354467	0.050993782	0.073329515	0.04881048
528	2012	103	7	NA	0.066906891	0.069944153	0.274033984	0.258982453	0.053725453	0.054911714	0.08721998	0.078652336	0.600090764	0.542356813	0.369167312	0.355073806	0.009558127	0.009992022	0.039147712	0.036997493	0.007675065	0.007844531	0.012459997	0.011236048	0.085727252	0.052738187	0.077479545	0.050724829
529	2012	104	5	NA	0.050514491	0.053145398	0.200569103	0.190379141	0.041680844	0.042790001	0.062597233	0.056361775	0.451212377	0.408929709	0.272332161	0.263230646	0.010102898	0.01062908	0.040113821	0.038075828	0.008336169	0.008558	0.012519447	0.011272355	0.090242475	0.054466432	0.081785942	0.052646129
530	2012	105	4	NA	0.042688609	0.045205253	0.164148826	0.156501524	0.036193159	0.03732581	0.050218568	0.045146535	0.379592554	0.344995636	0.22469241	0.21827833	0.010672152	0.011301313	0.041037206	0.039125381	0.00904829	0.009331453	0.012554642	0.011286634	0.094898139	0.056173102	0.086248909	0.054569583
531	2012	0	29330	NA	1.722156301	1.379101507	3.531918208	3.309973677	0.033939135	0.033937113	0.067243722	0.06723394	5.252607526	4.683014554	5.251219224	4.682998086	5.87165e-05	4.70202e-05	0.00012042	0.000112853	1.15715e-06	1.15708e-06	2.29266e-06	2.29233e-06	0.000179087	0.000179039	0.000159666	0.000159666
532	2012	1	30517	NA	0.717397945	0.574462837	1.367318624	1.097871149	0.022928638	0.022930236	0.105382571	0.105388952	2.085841426	1.681646629	2.085636275	1.681645308	2.35081e-05	1.88244e-05	4.48051e-05	3.59757e-05	7.5134e-07	7.51392e-07	3.45324e-06	3.45345e-06	6.83501e-05	6.83434e-05	5.51052e-05	5.51052e-05
533	2012	2	30948	NA	0.29127866	0.233232259	0.51592883	0.354927116	0.015097906	0.01510091	0.160970693	0.16101361	0.807325372	0.588579254	0.807379969	0.588580399	9.41187e-06	7.53626e-06	1.66708e-05	1.14685e-05	4.87848e-07	4.87945e-07	5.20133e-06	5.20271e-06	2.60865e-05	2.60883e-05	1.90183e-05	1.90184e-05
534	2012	3	30441	NA	0.114707756	0.091844018	0.18881889	0.111291646	0.009642524	0.00964569	0.23848464	0.238597377	0.303075961	0.199807017	0.30314677	0.199807951	3.7682e-06	3.01712e-06	6.20278e-06	3.65598e-06	3.16761e-07	3.16865e-07	7.83432e-06	7.83803e-06	9.95618e-06	9.9585e-06	6.56375e-06	6.56378e-06
535	2012	4	29868	NA	0.182457911	0.161421173	0.295244057	0.202795968	0.043949447	0.03700464	0.034842076	0.034844244	0.537576644	0.41692723	0.515939139	0.395979959	6.10881e-06	5.40449e-06	9.88496e-06	6.78974e-06	1.47146e-06	1.23894e-06	1.16654e-06	1.16661e-06	1.79984e-05	1.7274e-05	1.3959e-05	1.32577e-05
536	2012	5	30073	NA	0.195179015	0.174010446	0.30389487	0.212634303	0.0411686	0.034332557	0.041506329	0.041508431	0.557412543	0.438007088	0.536763325	0.417767129	6.49017e-06	5.78627e-06	1.01052e-05	7.0706e-06	1.36896e-06	1.14164e-06	1.38019e-06	1.38026e-06	1.85353e-05	1.78487e-05	1.45648e-05	1.38918e-05
537	2012	6	29439	NA	0.202992146	0.18237522	0.304117395	0.216761938	0.037493368	0.030969329	0.048072899	0.048074778	0.561938477	0.447381174	0.542928803	0.428519917	6.89535e-06	6.19502e-06	1.03304e-05	7.36309e-06	1.2736e-06	1.05198e-06	1.63297e-06	1.63303e-06	1.90882e-05	1.84425e-05	1.51969e-05	1.45562e-05
538	2012	7	29516	NA	0.216228778	0.195769253	0.311707537	0.226318925	0.034972846	0.028611828	0.057026203	0.057027771	0.580215	0.468017854	0.562459269	0.450190066	7.32582e-06	6.63265e-06	1.05606e-05	7.66767e-06	1.18488e-06	9.69367e-07	1.93204e-06	1.9321e-06	1.96576e-05	1.90561e-05	1.58564e-05	1.52524e-05
539	2012	8	29406	NA	0.228871522	0.208817621	0.317466094	0.234802503	0.032415408	0.026266572	0.067219085	0.067220155	0.595296236	0.486509291	0.579006284	0.469964232	7.78316e-06	7.10119e-06	1.0796e-05	7.98485e-06	1.10234e-06	8.93239e-07	2.2859e-06	2.28593e-06	2.0244e-05	1.96901e-05	1.65446e-05	1.59819e-05
540	2012	9	28910	NA	0.239058235	0.219797876	0.319066407	0.240391031	0.029648702	0.023795503	0.078188778	0.078189117	0.602713625	0.499060899	0.588178525	0.484136017	8.26905e-06	7.60283e-06	1.10365e-05	8.31515e-06	1.02555e-06	8.23089e-07	2.70456e-06	2.70457e-06	2.08479e-05	2.03452e-05	1.72626e-05	1.67463e-05
541	2012	10	29451	NA	0.258735174	0.239728492	0.332280327	0.255019631	0.028099572	0.02233707	0.094240172	0.09423949	0.63230803	0.530463817	0.619120046	0.516784875	8.78528e-06	8.13991e-06	1.12825e-05	8.65912e-06	9.54113e-07	7.58449e-07	3.1999e-06	3.19987e-06	2.14698e-05	2.1022e-05	1.80117e-05	1.75473e-05
542	2012	11	30533	NA	0.284986782	0.266092905	0.352164565	0.275325505	0.027102616	0.021339045	0.115596635	0.11559446	0.675093401	0.573819714	0.663220659	0.561396465	9.33373e-06	8.71493e-06	1.15339e-05	9.01731e-06	8.8765e-07	6.98885e-07	3.78596e-06	3.78589e-06	2.21103e-05	2.17214e-05	1.87934e-05	1.83865e-05
543	2012	12	30572	NA	0.303164889	0.285254087	0.360472071	0.287080845	0.025246876	0.019688322	0.136942817	0.136938655	0.696119773	0.599487463	0.686161217	0.588998915	9.91642e-06	9.33057e-06	1.17909e-05	9.39032e-06	8.25817e-07	6.43998e-07	4.47935e-06	4.47922e-06	2.27698e-05	2.24441e-05	1.9609e-05	1.9266e-05
544	2012	13	30397	NA	0.320247381	0.303656762	0.366395464	0.297244952	0.023353747	0.018038272	0.161096395	0.161089634	0.712781757	0.621923897	0.70493129	0.613637391	1.05355e-05	9.9897e-06	1.20537e-05	9.77876e-06	7.68291e-07	5.93423e-07	5.29975e-06	5.29952e-06	2.34491e-05	2.31908e-05	2.046e-05	2.01874e-05
545	2012	14	31080	NA	0.347884986	0.332412581	0.382976361	0.316495962	0.022215134	0.016995133	0.194883827	0.194873391	0.750537846	0.66349522	0.744750533	0.657434588	1.11932e-05	1.06954e-05	1.23223e-05	1.01833e-05	7.14773e-07	5.46819e-07	6.27039e-06	6.27006e-06	2.41486e-05	2.39624e-05	2.1348e-05	2.1153e-05
546	2012	15	31682	NA	0.376761986	0.362788273	0.399093948	0.335972052	0.021067964	0.015963771	0.235042863	0.235027557	0.787897839	0.705699233	0.784433532	0.702222233	1.1892e-05	1.14509e-05	1.25969e-05	1.06045e-05	6.64982e-07	5.03875e-07	7.41881e-06	7.41833e-06	2.48689e-05	2.47596e-05	2.22745e-05	2.21647e-05
547	2012	16	31335	NA	0.39589863	0.384162137	0.403518866	0.346037894	0.019385712	0.01454896	0.275045073	0.275023977	0.80251425	0.728260947	0.801654081	0.727749864	1.26344e-05	1.22598e-05	1.28776e-05	1.10432e-05	6.1866e-07	4.64304e-07	8.77757e-06	8.77689e-06	2.56108e-05	2.55833e-05	2.32411e-05	2.32248e-05
548	2012	17	31264	NA	0.419661041	0.410368115	0.411576227	0.359535602	0.017994453	0.013375997	0.324682143	0.324653481	0.824581011	0.75814475	0.826448125	0.76082964	1.34231e-05	1.31259e-05	1.31645e-05	1.15e-05	5.75565e-07	4.2784e-07	1.03852e-05	1.03843e-05	2.63748e-05	2.64345e-05	2.42498e-05	2.43356e-05
549	2012	18	31359	NA	0.177317413	0.145088038	0.446390087	0.345752273	0.020260763	0.020222893	0.141398865	0.138704967	0.860673874	0.685096326	0.658468276	0.511897388	5.65443e-06	4.62668e-06	1.42348e-05	1.10256e-05	6.46091e-07	6.44883e-07	4.50904e-06	4.42313e-06	2.74458e-05	2.09977e-05	2.18469e-05	1.63238e-05
550	2012	19	31522	NA	0.198734655	0.162769694	0.510177313	0.39595909	0.022898252	0.022831492	0.168810644	0.165533431	0.961508914	0.767127655	0.748027877	0.582729811	6.30463e-06	5.16369e-06	1.61848e-05	1.25614e-05	7.26421e-07	7.24303e-07	5.35533e-06	5.25136e-06	3.05028e-05	2.37303e-05	2.43363e-05	1.84864e-05
551	2012	20	32401	NA	0.227624391	0.186619559	0.595766316	0.463332007	0.026459161	0.02635511	0.205693049	0.201624391	1.098180179	0.878176117	0.868338333	0.677872245	7.02523e-06	5.75969e-06	1.83873e-05	1.42999e-05	8.16616e-07	8.13404e-07	6.34835e-06	6.22278e-06	3.38934e-05	2.67997e-05	2.71034e-05	2.09213e-05
552	2012	21	33083	NA	0.258818724	0.21241793	0.690538158	0.538145521	0.030365872	0.030216464	0.248492921	0.243485329	1.245684927	0.998394816	1.000592307	0.782768776	7.82331e-06	6.42076e-06	2.08729e-05	1.62665e-05	9.17869e-07	9.13353e-07	7.5112e-06	7.35983e-06	3.76533e-05	3.02449e-05	3.01785e-05	2.36608e-05
553	2012	22	32603	NA	0.283862928	0.233227619	0.771899467	0.602805198	0.033630689	0.03343298	0.289192771	0.283256117	1.363520046	1.095302584	1.112056179	0.871823451	8.70665e-06	7.15356e-06	2.36757e-05	1.84893e-05	1.03152e-06	1.02546e-06	8.87013e-06	8.68804e-06	4.18219e-05	3.4109e-05	3.35951e-05	2.67406e-05
554	2012	23	32440	NA	0.314139213	0.258397298	0.870481439	0.681221697	0.03760023	0.037344236	0.3391597	0.332067946	1.50659995	1.212945818	1.24698742	0.979709696	9.6837e-06	7.96539e-06	2.68336e-05	2.09994e-05	1.15907e-06	1.15118e-06	1.0455e-05	1.02364e-05	4.64427e-05	3.84398e-05	3.73904e-05	3.02007e-05
555	2012	24	31716	NA	0.341381348	0.281137528	0.963801693	0.755853901	0.04130034	0.040981966	0.390092977	0.381785523	1.635389304	1.319556116	1.372988414	1.081044946	1.07637e-05	8.86422e-06	3.03885e-05	2.38319e-05	1.30219e-06	1.29215e-06	1.22996e-05	1.20376e-05	5.15635e-05	4.32901e-05	4.16054e-05	3.40852e-05
556	2012	25	31291	NA	0.374137104	0.308490453	1.076005367	0.845657174	0.045771416	0.045378685	0.451906187	0.442105569	1.791019558	1.448313864	1.524439932	1.202920064	1.19567e-05	9.85876e-06	3.43871e-05	2.70256e-05	1.46277e-06	1.45022e-06	1.44421e-05	1.41288e-05	5.72375e-05	4.87182e-05	4.62853e-05	3.8443e-05
557	2012	26	31328	NA	0.415837689	0.343309175	1.218059483	0.959371101	0.051468484	0.050983502	0.530241156	0.518531646	1.990050966	1.612778025	1.716410365	1.357391684	1.32737e-05	1.09585e-05	3.88809e-05	3.06234e-05	1.64289e-06	1.62741e-06	1.69255e-05	1.65517e-05	6.35231e-05	5.47884e-05	5.14804e-05	4.33284e-05
558	2012	27	31534	NA	0.464386907	0.383893572	1.385194746	1.093391553	0.058177585	0.057582037	0.62431611	0.610278784	2.222663595	1.805196838	1.941602309	1.538898474	1.47265e-05	1.2174e-05	4.3927e-05	3.46734e-05	1.84492e-06	1.82603e-06	1.97982e-05	1.9353e-05	7.04847e-05	6.15717e-05	5.7246e-05	4.88012e-05
559	2012	28	31511	NA	0.514520516	0.425913673	1.562589913	1.23613285	0.065274093	0.064554652	0.728358471	0.711686235	2.463953479	2.005469916	2.178870076	1.730831086	1.63283e-05	1.35163e-05	4.95887e-05	3.92286e-05	2.07147e-06	2.04864e-06	2.31144e-05	2.25853e-05	7.81934e-05	6.91463e-05	6.36435e-05	5.49278e-05
560	2012	29	32170	NA	0.58205103	0.482488158	1.799451158	1.426671404	0.074811072	0.073929925	0.866491605	0.846301618	2.79003419	2.275717678	2.496337586	1.987505598	1.8093e-05	1.49981e-05	5.59357e-05	4.43479e-05	2.32549e-06	2.2981e-06	2.69348e-05	2.63072e-05	8.67278e-05	7.75983e-05	7.07404e-05	6.17813e-05
561	2012	30	32072	NA	0.642592154	0.53344104	2.021977554	1.606691491	0.083716513	0.082669541	1.004713983	0.980885788	3.084502702	2.52122505	2.790979059	2.227159626	2.00359e-05	1.66326e-05	6.30449e-05	5.00964e-05	2.61027e-06	2.57762e-06	3.13268e-05	3.05839e-05	9.61743e-05	8.70223e-05	7.86114e-05	6.94425e-05
562	2012	31	32085	NA	0.711443926	0.591474181	2.278078725	1.814285672	0.093992137	0.092750925	1.166794433	1.138631751	3.421167233	2.802275006	3.129003379	2.502640976	2.21737e-05	1.84346e-05	7.10014e-05	5.65462e-05	2.92947e-06	2.89079e-06	3.63657e-05	3.5488e-05	0.000106628	9.75223e-05	8.73391e-05	7.80003e-05
563	2012	32	32014	NA	0.785123024	0.653725817	2.557868042	2.041758474	0.105236871	0.103776568	1.348903692	1.315771857	3.783884316	3.105822853	3.496331128	2.802920999	2.45244e-05	2.042e-05	7.98984e-05	6.3777e-05	3.28721e-06	3.2416e-06	4.21348e-05	4.10999e-05	0.000118195	0.000109213	9.70145e-05	8.7553e-05
564	2012	33	31675	NA	0.858624784	0.716049176	2.845649736	2.276698233	0.116820009	0.115123924	1.543402221	1.504829308	4.149088361	3.412607074	3.871266248	3.110750309	2.71073e-05	2.26061e-05	8.9839e-05	7.18768e-05	3.68808e-06	3.63454e-06	4.87262e-05	4.75084e-05	0.000130989	0.000122218	0.000107738	9.82084e-05
565	2012	34	31157	NA	0.932956378	0.779293354	3.144866328	2.521927074	0.12890299	0.126952316	1.752315985	1.707759756	4.522122745	3.727031912	4.258444851	3.429927814	2.99437e-05	2.50118e-05	0.000100936	8.09426e-05	4.13721e-06	4.0746e-06	5.62415e-05	5.48114e-05	0.00014514	0.000136677	0.000119621	0.000110085
566	2012	35	32019	NA	1.058430285	0.885565721	3.628199595	2.916327671	0.148578504	0.14624305	2.074586944	2.020924027	5.1482263	4.251654316	4.890545528	3.948399876	3.30563e-05	2.76575e-05	0.000113314	9.10812e-05	4.64032e-06	4.56738e-06	6.47924e-05	6.31164e-05	0.000160787	0.000152739	0.000132785	0.000123314
567	2012	36	33271	NA	1.213386117	1.016939611	4.229034459	3.407294681	0.173136666	0.170318663	2.478732236	2.413513422	5.925041177	4.90301965	5.674985021	4.592682713	3.64698e-05	3.05653e-05	0.000127109	0.00010241	5.20383e-06	5.11913e-06	7.45013e-05	7.25411e-05	0.000178084	0.000170569	0.000147366	0.000138039
568	2012	37	34768	NA	1.398045909	1.173745331	4.953385801	4.000391157	0.202867277	0.199457994	2.972734686	2.893182121	6.856356367	5.684993558	6.617943744	5.368719631	4.02107e-05	3.37594e-05	0.00014247	0.00011506	5.83488e-06	5.73683e-06	8.5502e-05	8.32139e-05	0.000197203	0.000190346	0.000163512	0.000154416
569	2012	38	34680	NA	1.536594424	1.292369496	5.533548543	4.479652945	0.226858259	0.222932105	3.396573429	3.304135969	7.571700348	6.29052274	7.361428899	5.986372466	4.43078e-05	3.72656e-05	0.00015956	0.000129171	6.54147e-06	6.42826e-06	9.79404e-05	9.5275e-05	0.00021833	0.000212267	0.000181388	0.000172617
570	2012	39	36102	NA	1.761488244	1.484228939	6.446339881	5.231216504	0.264718382	0.260011778	4.042513278	3.93064119	8.724865655	7.26275144	8.53982831	6.96165892	4.8792e-05	4.11121e-05	0.000178559	0.000144901	7.33251e-06	7.20214e-06	0.000111975	0.000108876	0.000241673	0.000236547	0.000201173	0.000192833
571	2012	40	36475	NA	1.958583062	1.653390886	7.282653616	5.924292702	0.299750273	0.294287441	4.660650799	4.529510964	9.755475561	8.136401717	9.60822571	7.851937205	5.36966e-05	4.53294e-05	0.000199662	0.000162421	8.21796e-06	8.0682e-06	0.000127777	0.000124181	0.000267456	0.000263419	0.000223068	0.000215269
572	2012	41	36047	NA	2.128844354	1.80056396	8.04138784	6.557581999	0.331954821	0.325766681	5.245951339	5.095884496	10.66744545	8.914115629	10.56676904	8.656730246	5.90575e-05	4.99505e-05	0.000223081	0.000181918	9.20894e-06	9.03728e-06	0.000145531	0.000141368	0.000295932	0.000293139	0.000247291	0.000240151
573	2012	42	36982	NA	2.400618512	2.034405825	9.21032422	7.529428541	0.381575017	0.374313489	6.118179146	5.940265231	12.10688337	10.13623047	12.05546174	9.901057821	6.49132e-05	5.50107e-05	0.000249049	0.000203597	1.03179e-05	1.01215e-05	0.000165437	0.000160626	0.000327372	0.000325982	0.000274086	0.000267726
574	2012	43	36618	NA	2.611050269	2.217165789	10.173184	8.337327899	0.423250969	0.41504357	6.87346738	6.670303802	13.25866342	11.12147885	13.26488885	10.92183147	7.13051e-05	6.05485e-05	0.000277819	0.000227684	1.15585e-05	1.13344e-05	0.000187707	0.000182159	0.00036208	0.000362251	0.000303716	0.000298264
575	2012	44	35736	NA	2.797333792	2.380205324	11.06626553	9.092063569	0.462654936	0.453529388	7.596428459	7.368227798	14.30825685	12.02432174	14.37558902	11.86641797	7.82778e-05	6.66053e-05	0.000309667	0.000254423	1.29465e-05	1.26911e-05	0.000212571	0.000206185	0.000400388	0.000402272	0.000336476	0.000332058
576	2012	45	35256	NA	3.027743026	2.581636168	12.15951257	10.01561094	0.511171152	0.500932714	8.470939964	8.212337922	15.60637324	13.13951415	15.73832952	13.02455201	8.58788e-05	7.32254e-05	0.000344892	0.000284082	1.44988e-05	1.42084e-05	0.000240269	0.000232934	0.000442659	0.000446401	0.000372689	0.000369428
577	2012	46	34851	NA	3.281547727	2.804008605	13.37646836	11.04615564	0.565802286	0.554312796	9.446733432	9.153690959	17.05237444	14.38328299	17.25209744	14.31410701	9.41594e-05	8.0457e-05	0.000383819	0.000316954	1.62349e-05	1.59052e-05	0.000271061	0.000262652	0.000489294	0.000495024	0.000412708	0.000410723
578	2012	47	34317	NA	3.540627065	3.031964371	14.64649625	12.12607799	0.623747821	0.610926151	10.47409185	10.14397344	18.55633041	15.68026866	18.82487966	15.6596046	0.000103174	8.83517e-05	0.0004268	0.000353355	1.81761e-05	1.78024e-05	0.000305216	0.000295596	0.000540733	0.000548558	0.000456924	0.000456322
579	2012	48	33320	NA	3.764550569	3.230866659	15.80093343	13.11579998	0.677936646	0.663850939	11.42945441	11.06348947	19.90734952	16.85215606	20.24040955	16.88115415	0.000112982	9.69648e-05	0.000474218	0.000393631	2.03462e-05	1.99235e-05	0.000343021	0.000332037	0.000597459	0.000607455	0.000505767	0.000506637
580	2012	49	32322	NA	3.996442091	3.437637775	17.01705529	14.16218913	0.736039043	0.720603598	12.43669468	12.03217844	21.3326517	18.09088829	21.72696738	18.16871607	0.000123645	0.000106356	0.000526485	0.000438159	2.27721e-05	2.22945e-05	0.000384775	0.00037226	0.000660004	0.000672204	0.000559708	0.000562116
581	2012	50	31915	NA	4.315858388	3.720944252	18.63994298	15.55367452	0.813298743	0.796108217	13.74866823	13.29444922	23.2644149	19.76389749	23.72343063	19.89083127	0.00013523	0.000116589	0.00058405	0.000487347	2.54833e-05	2.49446e-05	0.00043079	0.000416558	0.000728949	0.000743332	0.000619267	0.000623244
582	2012	51	31559	NA	4.66468684	4.031127713	20.4310941	17.09350042	0.899839865	0.880695927	15.19220632	14.68245761	25.40292285	21.61832028	25.92285365	21.79297869	0.000147808	0.000127733	0.000647394	0.000541636	2.85129e-05	2.79063e-05	0.000481391	0.000465238	0.000804934	0.000821409	0.000685013	0.000690547
583	2012	52	31600	NA	5.102031642	4.419610519	22.65840035	19.00763545	1.007975416	0.986419781	16.96638543	16.38827282	28.08168798	23.93931155	28.66280982	24.16122352	0.000161457	0.000139861	0.000717038	0.000601507	3.1898e-05	3.12158e-05	0.000536911	0.000518616	0.000888661	0.000907051	0.000757573	0.000764596
584	2012	53	31494	NA	5.550991688	4.820220586	24.99187688	21.02159642	1.123687784	1.099564949	18.82380849	18.17251619	30.89243363	26.38050772	31.52294479	26.6441179	0.000176256	0.000153052	0.000793544	0.000667479	3.56794e-05	3.49135e-05	0.000597695	0.000577015	0.000980899	0.001000919	0.000837636	0.000846006
585	2012	54	30985	NA	5.958141682	5.186583172	27.18983356	22.9324182	1.236398398	1.209788294	20.57696865	19.85411072	33.54103601	28.69078764	34.19896094	28.98477349	0.000192291	0.00016739	0.000877516	0.000740114	3.99031e-05	3.90443e-05	0.000664095	0.000640765	0.001082493	0.001103726	0.000925957	0.000935445
586	2012	55	31390	NA	6.581078888	5.74328675	30.43585291	25.74030994	1.400623676	1.370441322	23.11767909	22.29320506	37.49121046	32.12349734	38.17775203	32.4457499	0.000209655	0.000182965	0.000969603	0.000820016	4.46201e-05	4.36585e-05	0.000736466	0.000710201	0.001194368	0.001216239	0.001023367	0.001033633
587	2012	56	30591	NA	6.988368437	6.114356814	32.74779479	27.77178892	1.52609354	1.49320864	24.93689664	24.03409006	40.30486736	34.59159652	40.96995731	34.91495352	0.000228445	0.000199874	0.001070504	0.000907842	4.9887e-05	4.8812e-05	0.000815171	0.000785659	0.00131754	0.001339281	0.001130777	0.001141347
588	2012	57	29982	NA	7.458456156	6.542657825	35.40774953	30.11078854	1.672012537	1.63603108	27.00088155	26.00866038	43.56749586	37.45310696	44.18556487	37.76007875	0.000248764	0.00021822	0.001180967	0.001004296	5.57672e-05	5.45671e-05	0.00090057	0.000867476	0.001453122	0.001473736	0.001249186	0.001259425
589	2012	58	29789	NA	8.064554305	7.093076066	38.77913349	33.06986507	1.85677988	1.81692685	29.58112438	28.47785279	47.73188667	41.09967478	48.27462224	41.3700377	0.000270723	0.000238111	0.001301794	0.001110137	6.23311e-05	6.09932e-05	0.000993022	0.000955986	0.001602333	0.001620552	0.001379693	0.001388769
590	2012	59	29086	NA	8.563956138	7.552597834	41.70477098	35.66474224	2.026040778	1.982725197	31.78754286	30.58438888	51.38068086	44.31253158	51.79469515	44.51177329	0.000294436	0.000259664	0.001433843	0.001226182	6.96569e-05	6.81677e-05	0.001092881	0.001051516	0.001766509	0.001780743	0.0015235	0.00153035
591	2012	60	27545	NA	8.815137334	7.795381713	43.46695277	37.27692498	2.143881427	2.098286318	33.06760476	31.79754817	53.63327433	46.32872325	53.86138961	46.41921386	0.000320027	0.000283005	0.001578034	0.00135331	7.7832e-05	7.61767e-05	0.001200494	0.001154385	0.001947115	0.001955396	0.001681929	0.001685214
592	2012	61	28181	NA	9.79644401	8.687240418	48.9038003	42.05905767	2.450430027	2.398657593	37.09165062	35.64616932	60.46946353	52.31591668	60.46719835	52.26112035	0.000347626	0.000308266	0.001735347	0.001492462	8.69533e-05	8.51161e-05	0.001316194	0.001264901	0.002145753	0.002145673	0.001856425	0.001854481
593	2012	62	28136	NA	10.61769031	9.442069868	53.65046231	46.27377714	2.732815417	2.675534383	40.52422438	38.92198565	66.51854682	57.63875224	66.19872815	57.37929209	0.00037737	0.000335587	0.001906826	0.001644647	9.71288e-05	9.50929e-05	0.001440298	0.001383352	0.002364179	0.002352812	0.002048577	0.002039355
594	2012	63	28390	NA	11.62301003	10.36569063	59.43695101	51.41277754	3.079707652	3.015756944	44.66045473	42.86913804	73.93651449	64.16486357	73.19336267	63.62560742	0.000409405	0.000365118	0.002093588	0.001810947	0.000108479	0.000106226	0.001573105	0.001510008	0.002604315	0.002578139	0.002260122	0.002241127
595	2012	64	29210	NA	12.96582577	11.59687525	67.09000397	58.20146713	3.538391883	3.465705875	50.09189874	48.05385133	83.78201898	72.81955129	82.46165669	71.89108329	0.000443883	0.000397017	0.002296816	0.001992519	0.000121136	0.000118648	0.001714889	0.001645116	0.002868265	0.002823063	0.002492966	0.002461181
596	2012	65	29985	NA	14.42175009	12.93715084	75.49541157	65.68508278	4.055485169	3.973194625	55.94882569	53.63997169	94.70251293	82.43467784	92.62621483	80.98930077	0.000480965	0.000431454	0.002517773	0.002190598	0.00013525	0.000132506	0.001865894	0.001788894	0.00315833	0.003089085	0.002749197	0.002700994
597	2012	66	26807	NA	13.96166771	12.5619351	73.9281902	64.51116096	4.047487233	3.966487407	54.31989461	52.04644889	93.20867848	81.25469193	90.54878287	79.4063328	0.000520822	0.000468607	0.002757794	0.002406504	0.000150986	0.000147965	0.002026332	0.001941525	0.003477028	0.003377804	0.0030311	0.002962149
598	2012	67	25473	NA	14.3573482	12.95718774	76.8851428	67.29058528	4.292892323	4.208297937	55.94836229	53.57373746	97.488058	85.10979856	94.01869333	82.69391499	0.00056363	0.000508664	0.003018299	0.002641644	0.000168527	0.000165206	0.002196379	0.002103158	0.003827113	0.003690916	0.003341177	0.003246336
599	2012	68	22513	NA	13.72342289	12.42324168	74.31068825	65.23171104	4.234186814	4.152166039	53.49461046	51.19231156	94.81572787	82.89664674	90.73239472	80.0417481	0.000609578	0.000551825	0.00330079	0.002897513	0.000188077	0.000184434	0.002376165	0.0022739	0.004211599	0.004030222	0.003682168	0.003555357
600	2012	69	20760	NA	13.67795734	12.42076659	74.87829678	65.92764443	4.356772222	4.273956383	53.26552095	50.94115602	96.19722645	84.22479399	91.29487782	80.77993183	0.000658861	0.000598303	0.003606854	0.003175705	0.000209864	0.000205875	0.002565777	0.002453813	0.004633778	0.004397634	0.004057071	0.003891134
601	2012	70	18174	NA	12.93418664	11.78255963	71.57229454	63.20758044	4.255229706	4.176005817	50.25558373	48.03221424	92.63741244	81.22262847	87.14747745	77.34331813	0.000711686	0.00064832	0.00393817	0.003477912	0.000234138	0.000229779	0.002765246	0.002642908	0.00509725	0.004795173	0.004469166	0.004255712
602	2012	71	18611	NA	14.29825032	13.06698779	79.96225772	70.83214702	4.860839617	4.772374912	55.35938694	52.87653506	104.3323027	91.60412368	97.24211907	86.56480038	0.000768269	0.000702111	0.004296505	0.003805929	0.000261181	0.000256428	0.002974552	0.002841144	0.005605948	0.005224981	0.004922042	0.004651271
603	2012	72	17942	NA	14.87094303	13.63458313	84.03539118	74.66846542	5.226556504	5.133770022	57.29978293	54.69478079	110.5975812	97.23885996	102.0777619	91.14755538	0.000828834	0.000759925	0.004683725	0.004161658	0.000291303	0.000286131	0.003193612	0.003048422	0.006164172	0.005689319	0.005419622	0.005080122
604	2012	73	17172	NA	15.34521194	14.11580692	87.60792651	78.08301096	5.578314683	5.481931297	58.76738448	56.05937176	116.368075	102.4515347	106.304567	95.21399906	0.000893618	0.000822025	0.005101789	0.004547112	0.000324849	0.000319237	0.00342228	0.00326458	0.006776617	0.006190576	0.005966197	0.005544724
605	2012	74	16135	NA	15.5358571	14.33891199	89.59375787	80.1009307	5.844166092	5.746127635	59.05961436	56.3013992	120.1801205	105.9497733	108.6090319	97.57933482	0.000962867	0.000888684	0.005552758	0.004964421	0.000362204	0.000356128	0.003660342	0.003489396	0.007448412	0.006731269	0.006566456	0.006047681
606	2012	75	15331	NA	15.89574371	14.7207079	92.58073855	83.03011099	6.190555649	6.089993251	59.90610343	57.07082259	125.4865978	110.7745288	112.1317397	101.0581929	0.001036837	0.000960192	0.006038793	0.005415831	0.000403793	0.000397234	0.003907514	0.003722577	0.008185154	0.007314053	0.007225525	0.006591755
607	2012	76	14615	NA	16.30734246	15.15362709	95.90593076	86.28277789	6.578057322	6.474878378	60.84867922	57.93039069	131.4320791	116.1746851	116.0681798	104.9337584	0.001115795	0.001036854	0.006562157	0.005903714	0.000450089	0.00044303	0.00416344	0.003963763	0.008992958	0.007941716	0.007949003	0.007179867
608	2012	77	14102	NA	16.92267325	15.7799867	100.4798448	90.68381782	7.073809299	6.967009657	62.43923751	59.40498572	139.3065275	123.2938866	121.5196516	110.208651	0.001200019	0.001118989	0.007125219	0.006430564	0.000501617	0.000494044	0.004427687	0.004212522	0.009878494	0.008617193	0.008743007	0.007815108
609	2012	78	13716	NA	17.69088279	16.55427356	106.030897	95.99839455	7.666692323	7.555662043	64.46169159	61.28790391	148.8054824	131.8685858	128.1562843	116.5961536	0.001289799	0.001206932	0.007730453	0.006999008	0.00055896	0.000550865	0.004699744	0.004468351	0.010849044	0.009343561	0.009614216	0.00850074
610	2012	79	14410	NA	19.96409661	18.74787041	120.7621306	109.6860772	8.974010589	8.84982765	71.74775888	68.16900231	171.6598137	152.3125835	145.8875432	133.1513895	0.001385433	0.001301032	0.008380439	0.007611803	0.000622763	0.000614145	0.004979026	0.004730673	0.011912548	0.010124049	0.010569923	0.009240207
611	2012	80	13861	NA	20.61454635	19.42837237	125.8282884	114.6559876	9.615974803	9.489375207	72.97630279	69.28891241	181.2695768	161.0383047	151.9447736	139.1247714	0.001487234	0.001401657	0.009077865	0.008271841	0.000693743	0.00068461	0.005264866	0.004998839	0.013077669	0.010962035	0.011618087	0.010037138
612	2012	81	13566	NA	21.64484354	20.47369094	133.2930763	121.851888	10.4824027	10.35174416	75.379775	71.52169138	194.7243992	173.2024989	160.9070832	147.8063508	0.001595521	0.001509191	0.009825525	0.008982153	0.000772697	0.000763065	0.005556522	0.005272128	0.014353855	0.011861056	0.012767396	0.010895352
613	2012	82	12632	NA	21.60867105	20.51481028	134.2316911	123.1103208	10.86989968	10.74234102	73.93731382	70.10442343	198.971732	177.193205	162.0028994	149.2959354	0.001710629	0.001624035	0.010626321	0.009745909	0.000860505	0.000850407	0.005853176	0.005549749	0.015751404	0.012824802	0.014027328	0.011818868
614	2012	83	12486	NA	22.88560817	21.80812653	143.3799928	131.9323185	11.96341749	11.83209611	76.8380272	72.80388172	215.7773219	192.387023	173.0200748	159.9694261	0.001832902	0.001746606	0.011483261	0.01056642	0.000958147	0.000947629	0.006153935	0.005830841	0.017281541	0.013857126	0.015408219	0.012811903
615	2012	84	11496	NA	22.56310955	21.58191633	142.544141	131.5963243	12.26284701	12.13788705	74.23927995	70.29208389	217.9239333	194.5277608	172.0036205	159.5516881	0.001962692	0.001877341	0.012399456	0.01144714	0.001066706	0.001055836	0.006457836	0.006114482	0.018956501	0.014962041	0.016921343	0.013878887
616	2012	85	11280	NA	23.69213777	22.7483108	150.9052055	139.7780138	13.39369483	13.26813415	76.29621836	72.18846058	234.5068214	209.5710129	182.1011864	169.475898	0.002100367	0.002016694	0.013378121	0.012391668	0.001187384	0.001176253	0.006763849	0.006399686	0.020789612	0.016143722	0.018578991	0.015024459
617	2012	86	10207	NA	22.92799617	22.09955631	147.2112006	136.8120228	13.48870563	13.37364298	72.17249871	68.23801292	232.6725787	208.1672473	177.6682425	165.8992254	0.002246301	0.002165137	0.014422573	0.013403745	0.001321515	0.001310242	0.007070883	0.006685413	0.022795393	0.01740651	0.020394557	0.016253476
618	2012	87	9759	NA	23.43020147	22.6717334	151.618009	141.381138	14.35134022	14.24145047	71.99982733	68.02580813	243.8740639	218.432203	183.0291234	171.4755342	0.002400881	0.002323162	0.015536224	0.014487257	0.001470575	0.001459315	0.007377787	0.006970572	0.024989657	0.018754906	0.022382642	0.017571015
619	2012	88	8888	NA	22.7933077	22.14246692	148.6303026	139.0637154	14.54254063	14.44430618	68.28974479	64.47377974	243.4389428	218.2817106	179.4805085	168.7153895	0.002564504	0.002491277	0.016722581	0.015646233	0.001636199	0.001625147	0.007683365	0.007254026	0.02738962	0.020193577	0.024559148	0.01898238
620	2012	89	8025	NA	21.96902759	21.42684029	144.3315631	135.5008667	14.60711661	14.52204752	64.09063703	60.46518397	240.8625387	216.2047295	174.3619929	164.4571288	0.002737574	0.002670011	0.017985242	0.016884843	0.001820201	0.001809601	0.007986372	0.007534602	0.030014024	0.021727351	0.026941399	0.0204931
621	2012	90	6983	NA	20.39389619	19.97077177	134.9666246	127.1422655	14.13770223	14.06894288	57.85787639	54.5449051	229.6238386	206.3354876	163.13139	154.3867121	0.002920506	0.002859913	0.019327886	0.018207399	0.002024589	0.002014742	0.008285533	0.007811099	0.032883265	0.023361219	0.029548258	0.022108938
622	2012	91	6115	NA	19.04043543	18.72136735	126.9123805	119.9661878	13.76843886	13.71509866	52.46390407	49.42321345	220.2594779	198.1275993	153.4884999	145.7564407	0.003113726	0.003061548	0.020754273	0.019618346	0.002251584	0.002242862	0.008579543	0.008082292	0.036019538	0.025100327	0.032400262	0.023835886
623	2012	92	4247	NA	14.09012386	13.91106065	94.57320059	89.70626473	10.63300623	10.60264511	37.65848965	35.4494668	167.531362	150.8524255	114.456563	109.0636869	0.003317665	0.003275503	0.022268237	0.021122266	0.002503651	0.002496502	0.00886708	0.008346943	0.039446989	0.02694998	0.035519761	0.025680171
624	2012	93	3539	NA	12.50245014	12.39492797	84.4889278	80.41976737	9.85085794	9.8330547	32.37058064	30.44889215	152.8560513	137.7770912	102.3324178	97.84717703	0.003532764	0.003502381	0.023873673	0.022723868	0.002783515	0.002778484	0.009146816	0.008603812	0.043191877	0.028915631	0.03893108	0.027648256
625	2012	94	2720	NA	10.2257548	10.18043633	69.56273735	66.44411377	8.416202983	8.410061344	25.61538674	24.07652934	128.6090986	116.0370439	84.32784143	80.91139136	0.003759469	0.003742807	0.025574536	0.024427983	0.003094192	0.003091934	0.009417422	0.008851665	0.047282757	0.031002883	0.042660678	0.029746835
626	2012	95	1962	NA	7.844535975	7.842944056	53.70941213	51.48202171	6.747365275	6.749911342	18.98741747	17.83317151	101.5348218	91.69865186	65.17269251	62.75032789	0.003998234	0.003997423	0.027374828	0.026239563	0.003439024	0.003440322	0.009677583	0.009089282	0.051750674	0.033217478	0.046737335	0.031982838
627	2012	96	1440	NA	6.119309461	6.144319836	42.16116837	40.55567981	5.503256432	5.511588717	14.29345003	13.41427603	81.54629214	73.71697857	51.21402479	49.48333059	0.00424952	0.004266889	0.029278589	0.028163667	0.003821706	0.003827492	0.009926007	0.009315469	0.05662937	0.035565295	0.051192346	0.034363424
628	2012	97	956	NA	4.315184494	4.351600368	29.91313289	28.87641741	4.059488419	4.070369977	9.714332048	9.109789896	59.22946893	53.59310323	36.37803497	35.27255842	0.004513791	0.004551883	0.031289888	0.030205458	0.004246327	0.004257709	0.010161435	0.009529069	0.061955511	0.038052338	0.056059731	0.036895982
629	2012	98	666	NA	3.191149425	3.232166422	22.25293057	21.55854739	3.141795535	3.15397572	6.914846658	6.479492301	45.13411139	40.87672672	27.09603069	26.36568991	0.004791516	0.004853103	0.033412809	0.032370191	0.004717411	0.004735699	0.010382653	0.009728967	0.067768936	0.040684731	0.061376467	0.039588123
630	2012	99	468	NA	2.378921342	2.420150048	16.68487378	16.22238065	2.452301897	2.46481615	4.955417463	4.639801931	34.68484373	31.44151735	20.3433549	19.86551411	0.005083165	0.005171261	0.03565144	0.034663207	0.005239961	0.005266701	0.010588499	0.009914107	0.074112914	0.043468707	0.067182729	0.04244768
631	2012	100	287	NA	1.546704424	1.580534111	10.90882993	10.6448053	1.670200032	1.680821423	3.093250961	2.893962391	23.25688304	21.1008618	13.31984189	13.0535339	0.005389214	0.005507087	0.03800986	0.037089914	0.005819512	0.005856521	0.010777878	0.010083493	0.081034436	0.046410599	0.073522167	0.045482697
632	2012	101	140	NA	0.799419157	0.820586053	5.668897771	5.551809737	0.904705549	0.911622746	1.532967536	1.433068594	12.4018328	11.26190543	6.932355608	6.818199311	0.005710137	0.005861329	0.040492127	0.039655784	0.006462182	0.006511591	0.010949768	0.010236204	0.08858452	0.049516826	0.080442182	0.048701424
633	2012	102	83	NA	0.501851904	0.517483956	3.577487378	3.516405622	0.59550314	0.600840346	0.921568186	0.860826346	8.035939414	7.303522449	4.38189218	4.325321608	0.006046408	0.006234746	0.043102258	0.042366333	0.007174737	0.00723904	0.011103231	0.010371402	0.096818547	0.052793882	0.087994246	0.052112309
634	2012	103	54	NA	0.345519128	0.357918247	2.475587715	2.442263899	0.430091229	0.434525303	0.606820714	0.566370066	5.713017409	5.19664875	3.037409356	3.009095225	0.006398502	0.006628116	0.045844217	0.045227109	0.007964652	0.008046765	0.011237421	0.010488335	0.105796619	0.056248321	0.096234236	0.055723986
635	2012	104	24	NA	0.162405342	0.169013419	1.169325593	1.157848269	0.212164661	0.214644275	0.272438155	0.254072351	2.774014691	2.525347013	1.437281892	1.429086367	0.006766889	0.007042226	0.0487219	0.048243678	0.008840194	0.008943511	0.01135159	0.010586348	0.115583945	0.059886745	0.105222792	0.059545265
636	2012	105	29	NA	0.207409042	0.216858471	1.500434283	1.491226482	0.284504345	0.288230052	0.331907859	0.309281793	3.661286728	3.335745664	1.847757738	1.843968503	0.007152036	0.007477878	0.051739113	0.051421603	0.009810495	0.009938967	0.011445099	0.010664889	0.126251266	0.063715784	0.115025713	0.063585121
637	2013	0	31026	NA	1.821739563	1.458847711	3.736150506	3.501372087	0.035901658	0.035899518	0.071132074	0.071121726	5.556338258	4.953808713	5.554869677	4.953791293	5.87165e-05	4.70202e-05	0.00012042	0.000112853	1.15715e-06	1.15708e-06	2.29266e-06	2.29233e-06	0.000179087	0.000179039	0.000159666	0.000159666
638	2013	1	31653	NA	0.744103194	0.595847304	1.41821727	1.13873957	0.02378216	0.023783817	0.109305454	0.109312072	2.163487193	1.744246183	2.163274405	1.744244812	2.35081e-05	1.88244e-05	4.48051e-05	3.59757e-05	7.5134e-07	7.51392e-07	3.45324e-06	3.45345e-06	6.83501e-05	6.83434e-05	5.51052e-05	5.51052e-05
639	2013	2	32432	NA	0.30524588	0.244416073	0.540668341	0.371946369	0.015821872	0.01582502	0.168689464	0.168734438	0.846037756	0.616802455	0.846094971	0.616803655	9.41187e-06	7.53626e-06	1.66708e-05	1.14685e-05	4.87848e-07	4.87945e-07	5.20133e-06	5.20271e-06	2.60865e-05	2.60883e-05	1.90183e-05	1.90184e-05
640	2013	3	33101	NA	0.124731166	0.099869546	0.205318291	0.121016549	0.010485109	0.010488551	0.259323941	0.259446528	0.329559389	0.217266584	0.329636386	0.217267599	3.7682e-06	3.01712e-06	6.20278e-06	3.65598e-06	3.16761e-07	3.16865e-07	7.83432e-06	7.83803e-06	9.95618e-06	9.9585e-06	6.56375e-06	6.56378e-06
641	2013	4	32647	NA	0.199434292	0.176440239	0.322714367	0.221664657	0.048038624	0.040447653	0.038083877	0.038086247	0.587594238	0.455719274	0.563943521	0.432823012	6.10881e-06	5.40449e-06	9.88496e-06	6.78974e-06	1.47146e-06	1.23894e-06	1.16654e-06	1.16661e-06	1.79984e-05	1.7274e-05	1.3959e-05	1.32577e-05
642	2013	5	31671	NA	0.205550314	0.183256903	0.320043043	0.223933129	0.043356191	0.036156899	0.043711866	0.04371408	0.587031977	0.461281631	0.565285514	0.439966173	6.49017e-06	5.78627e-06	1.01052e-05	7.0706e-06	1.36896e-06	1.14164e-06	1.38019e-06	1.38026e-06	1.85353e-05	1.78487e-05	1.45648e-05	1.38918e-05
643	2013	6	31789	NA	0.219196213	0.196933519	0.328393895	0.234065194	0.040486317	0.033441489	0.05191037	0.051912399	0.606795823	0.48309386	0.586268681	0.462726982	6.89535e-06	6.19502e-06	1.03304e-05	7.36309e-06	1.2736e-06	1.05198e-06	1.63297e-06	1.63303e-06	1.90882e-05	1.84425e-05	1.51969e-05	1.45562e-05
644	2013	7	30886	NA	0.226265146	0.204855982	0.3261756	0.236823632	0.036596128	0.02993986	0.059673103	0.059674743	0.607145971	0.489741138	0.588566099	0.471085865	7.32582e-06	6.63265e-06	1.05606e-05	7.66767e-06	1.18488e-06	9.69367e-07	1.93204e-06	1.9321e-06	1.96576e-05	1.90561e-05	1.58564e-05	1.52524e-05
645	2013	8	31126	NA	0.242258552	0.22103167	0.336035151	0.248536445	0.034311432	0.027802943	0.071150828	0.07115196	0.630115985	0.514965932	0.612873209	0.497453129	7.78316e-06	7.10119e-06	1.0796e-05	7.98485e-06	1.10234e-06	8.93239e-07	2.2859e-06	2.28593e-06	2.0244e-05	1.96901e-05	1.65446e-05	1.59819e-05
646	2013	9	30829	NA	0.254926541	0.234387711	0.340245529	0.256347807	0.031616736	0.025375011	0.083378825	0.083379187	0.642720801	0.532187771	0.627220884	0.516272198	8.26905e-06	7.60283e-06	1.10365e-05	8.31515e-06	1.02555e-06	8.23089e-07	2.70456e-06	2.70457e-06	2.08479e-05	2.03452e-05	1.72626e-05	1.67463e-05
647	2013	10	30117	NA	0.264586168	0.245149672	0.339794459	0.260786602	0.028735011	0.022842196	0.096371304	0.096370606	0.646606938	0.542459637	0.633120724	0.528471362	8.78528e-06	8.13991e-06	1.12825e-05	8.65912e-06	9.54113e-07	7.58449e-07	3.1999e-06	3.19987e-06	2.14698e-05	2.1022e-05	1.80117e-05	1.75473e-05
648	2013	11	30825	NA	0.287712231	0.268637664	0.355532464	0.277958559	0.027361809	0.021543119	0.116702135	0.116699939	0.681549605	0.579307395	0.669563319	0.566765337	9.33373e-06	8.71493e-06	1.15339e-05	9.01731e-06	8.8765e-07	6.98885e-07	3.78596e-06	3.78589e-06	2.21103e-05	2.17214e-05	1.87934e-05	1.83865e-05
649	2013	12	32256	NA	0.319864146	0.300966762	0.380327984	0.302894143	0.026637551	0.020772816	0.14448605	0.144481658	0.734464196	0.63250908	0.723957092	0.62144279	9.91642e-06	9.33057e-06	1.17909e-05	9.39032e-06	8.25817e-07	6.43998e-07	4.47935e-06	4.47922e-06	2.27698e-05	2.24441e-05	1.9609e-05	1.9266e-05
650	2013	13	32502	NA	0.342424594	0.324685071	0.391768443	0.317829241	0.024971	0.019287427	0.172252361	0.172245132	0.762142076	0.664992286	0.753747961	0.656131936	1.05355e-05	9.9897e-06	1.20537e-05	9.77876e-06	7.68291e-07	5.93423e-07	5.29975e-06	5.29952e-06	2.34491e-05	2.31908e-05	2.046e-05	2.01874e-05
651	2013	14	32044	NA	0.358675241	0.342722932	0.394855036	0.326312632	0.022904174	0.017522266	0.200928486	0.200917727	0.773817076	0.684074673	0.76785026	0.67782606	1.11932e-05	1.06954e-05	1.23223e-05	1.01833e-05	7.14773e-07	5.46819e-07	6.27039e-06	6.27006e-06	2.41486e-05	2.39624e-05	2.1348e-05	2.1153e-05
652	2013	15	33137	NA	0.394064829	0.379449372	0.417422389	0.351401612	0.022035513	0.01669691	0.245837238	0.245821228	0.824082151	0.738108562	0.820458745	0.734471882	1.1892e-05	1.14509e-05	1.25969e-05	1.06045e-05	6.64982e-07	5.03875e-07	7.41881e-06	7.41833e-06	2.48689e-05	2.47596e-05	2.22745e-05	2.21647e-05
653	2013	16	33870	NA	0.42792681	0.415240835	0.436163523	0.374032343	0.020954015	0.015725971	0.297296206	0.297273403	0.867437614	0.787177223	0.866507857	0.786624793	1.26344e-05	1.22598e-05	1.28776e-05	1.10432e-05	6.1866e-07	4.64304e-07	8.77757e-06	8.77689e-06	2.56108e-05	2.55833e-05	2.32411e-05	2.32248e-05
654	2013	17	33743	NA	0.452937004	0.442907219	0.444211125	0.388044071	0.019421278	0.014436613	0.350426994	0.350396059	0.889964082	0.818259925	0.891979244	0.821157707	1.34231e-05	1.31259e-05	1.31645e-05	1.15e-05	5.75565e-07	4.2784e-07	1.03852e-05	1.03843e-05	2.63748e-05	2.64345e-05	2.42498e-05	2.43356e-05
655	2013	18	33593	NA	0.301974818	0.29727724	0.426846314	0.378345855	0.017566814	0.019622159	0.217062568	0.216197799	0.827353737	0.7530834	0.680546922	0.616221281	8.98922e-06	8.84938e-06	1.27064e-05	1.12626e-05	5.22931e-07	5.84115e-07	6.46154e-06	6.4358e-06	2.46288e-05	2.02586e-05	2.24179e-05	1.83437e-05
656	2013	19	33695	NA	0.337339369	0.330437093	0.50350717	0.445091162	0.020233586	0.022453357	0.25825431	0.256998176	0.953145462	0.86510009	0.793486378	0.716045499	1.00116e-05	9.80671e-06	1.49431e-05	1.32094e-05	6.00492e-07	6.66371e-07	7.66447e-06	7.62719e-06	2.82874e-05	2.35491e-05	2.56744e-05	2.12508e-05
657	2013	20	34549	NA	0.384990083	0.375284162	0.606162762	0.534434482	0.023807928	0.026250691	0.313484146	0.311681379	1.121334241	1.014907221	0.944430448	0.849446894	1.11433e-05	1.08624e-05	1.7545e-05	1.54689e-05	6.89106e-07	7.5981e-07	9.07361e-06	9.02143e-06	3.24563e-05	2.7336e-05	2.93759e-05	2.45867e-05
658	2013	21	34817	NA	0.431569524	0.41870533	0.7160689	0.629735215	0.027515141	0.030147941	0.373268589	0.370788463	1.295243514	1.169110405	1.103270695	0.989136044	1.23954e-05	1.20259e-05	2.05666e-05	1.8087e-05	7.90279e-07	8.65897e-07	1.07209e-05	1.06496e-05	3.72015e-05	3.16877e-05	3.35787e-05	2.84096e-05
659	2013	22	34977	NA	0.481970217	0.465460732	0.841883184	0.738565459	0.031679096	0.034497017	0.442195854	0.438859602	1.489902024	1.341230452	1.282995938	1.146699182	1.37796e-05	1.33076e-05	2.40696e-05	2.11157e-05	9.05712e-07	9.86277e-07	1.26425e-05	1.25471e-05	4.25966e-05	3.66811e-05	3.83461e-05	3.27844e-05
660	2013	23	34734	NA	0.531745148	0.511245623	0.976845793	0.854935206	0.036030508	0.038999413	0.516821933	0.512453808	1.692386783	1.519552366	1.472805057	1.312388292	1.53091e-05	1.47189e-05	2.81236e-05	2.46138e-05	1.03733e-06	1.1228e-06	1.48794e-05	1.47537e-05	4.87242e-05	4.24024e-05	4.37483e-05	3.7784e-05
661	2013	24	34412	NA	0.584928261	0.559950958	1.128961619	0.985808237	0.040856993	0.043963179	0.601453547	0.595820457	1.915927227	1.715908639	1.684394739	1.496567811	1.69978e-05	1.6272e-05	3.28072e-05	2.86472e-05	1.18729e-06	1.27755e-06	1.7478e-05	1.73143e-05	5.56761e-05	4.89479e-05	4.98637e-05	4.34897e-05
662	2013	25	33416	NA	0.630266136	0.600828849	1.276785371	1.112431504	0.045380305	0.048549098	0.684706883	0.6776637	2.123745272	1.8973412	1.885504932	1.670545168	1.88612e-05	1.79803e-05	3.82088e-05	3.32904e-05	1.35804e-06	1.45287e-06	2.04904e-05	2.02796e-05	6.35547e-05	5.64252e-05	5.67794e-05	4.99924e-05
663	2013	26	34031	NA	0.711793319	0.67580006	1.511918702	1.314504201	0.052827451	0.05619796	0.81589639	0.806747132	2.466358132	2.198142115	2.210461334	1.953143184	2.0916e-05	1.98584e-05	4.44277e-05	3.86267e-05	1.55233e-06	1.65138e-06	2.39751e-05	2.37062e-05	7.24739e-05	6.49543e-05	6.45923e-05	5.73931e-05
664	2013	27	33602	NA	0.778909274	0.736625595	1.733026757	1.503671633	0.059585091	0.063037899	0.940778777	0.929350418	2.77417989	2.466718651	2.509019827	2.211151227	2.31804e-05	2.19221e-05	5.15751e-05	4.47495e-05	1.77326e-06	1.87602e-06	2.79977e-05	2.76576e-05	8.256e-05	7.46688e-05	7.34099e-05	6.58042e-05
665	2013	28	33596	NA	0.862550906	0.812640336	2.008215179	1.739034611	0.068008491	0.071562673	1.096286471	1.081937789	3.156455897	2.800263176	2.879738451	2.531472274	2.56742e-05	2.41886e-05	5.97754e-05	5.17631e-05	2.0243e-06	2.1301e-06	3.26315e-05	3.22044e-05	9.39533e-05	8.57167e-05	8.33511e-05	7.53504e-05
666	2013	29	34227	NA	0.972689615	0.913060857	2.367391912	2.046229884	0.079042931	0.082737389	1.29918629	1.280951221	3.655764801	3.236087465	3.363229994	2.949341471	2.84188e-05	2.66766e-05	6.91674e-05	5.97841e-05	2.30937e-06	2.41731e-06	3.79579e-05	3.74252e-05	0.000106809	9.82625e-05	9.45478e-05	8.617e-05
667	2013	30	34725	NA	1.091663638	1.021137428	2.774714803	2.394004374	0.091426191	0.095209623	1.530252068	1.507314043	4.212147041	3.720635821	3.906141756	3.417491427	3.14374e-05	2.94064e-05	7.99054e-05	6.89418e-05	2.63286e-06	2.74182e-06	4.40677e-05	4.34072e-05	0.0001213	0.000112488	0.000107146	9.84159e-05
668	2013	31	33920	NA	1.178898583	1.099005326	3.126099753	2.692574864	0.101749887	0.105431811	1.731995284	1.704369532	4.667921752	4.114694511	4.361896486	3.807749028	3.47553e-05	3.23999e-05	9.2161e-05	7.93802e-05	2.9997e-06	3.10825e-06	5.10612e-05	5.02467e-05	0.000137616	0.000128594	0.000121306	0.000112257
669	2013	32	34747	NA	1.334273292	1.239807455	3.687493933	3.170959375	0.118675391	0.122371979	2.051777821	2.017067138	5.419336155	4.767484237	5.100894537	4.443400054	3.83997e-05	3.5681e-05	0.000106124	9.12585e-05	3.41541e-06	3.5218e-06	5.90491e-05	5.80501e-05	0.000155966	0.000146801	0.000137206	0.000127879
670	2013	33	34482	NA	1.462041392	1.354295125	4.206971591	3.612096906	0.134003645	0.137523712	2.350063697	2.308018589	6.088872419	5.34611073	5.770676773	5.016658232	4.24001e-05	3.92754e-05	0.000122005	0.000104753	3.88619e-06	3.98828e-06	6.81533e-05	6.6934e-05	0.000176581	0.000167353	0.000155041	0.000145486
671	2013	34	34396	NA	1.609339861	1.486290524	4.816641503	4.129530036	0.151994704	0.155269146	2.700357787	2.64939861	6.869460258	6.02019205	6.553046756	5.685809568	4.67886e-05	4.32111e-05	0.000140035	0.000120058	4.41896e-06	4.51416e-06	7.85079e-05	7.70264e-05	0.000199717	0.000190518	0.000175026	0.000165304
672	2013	35	33555	NA	1.731420453	1.594479264	5.384544837	4.61007337	0.168496024	0.171355548	3.028648072	2.968505172	7.571758683	6.623688573	7.267572067	6.294224823	5.15995e-05	4.75184e-05	0.000160469	0.000137389	5.02149e-06	5.10671e-06	9.02592e-05	8.84669e-05	0.000225652	0.000216587	0.000197398	0.000187579
673	2013	36	34571	NA	1.966054624	1.805636815	6.346805476	5.426909796	0.197138658	0.19961271	3.580417926	3.505761808	8.805031361	7.689147871	8.500345467	7.349129926	5.68701e-05	5.22298e-05	0.000183588	0.000156979	5.70243e-06	5.77399e-06	0.000103567	0.000101408	0.000254694	0.000245881	0.000222416	0.000212581
674	2013	37	35415	NA	2.218411392	2.032139389	7.426395989	6.342348987	0.229187056	0.231084297	4.200405841	4.108623066	10.17045196	8.866668644	9.871886735	8.520960278	6.26404e-05	5.73808e-05	0.000209696	0.000179087	6.47147e-06	6.52504e-06	0.000118605	0.000116014	0.000287179	0.000278749	0.000250365	0.000240603
675	2013	38	36874	NA	2.542606541	2.323406771	8.817690255	7.52207277	0.270633541	0.271757786	4.998716425	4.88446036	11.92784255	10.38206631	11.63636152	10.02852805	6.89539e-05	6.30093e-05	0.00023913	0.000203994	7.33941e-06	7.3699e-06	0.000135562	0.000132464	0.000323476	0.000315571	0.000281555	0.000271967
676	2013	39	37495	NA	2.844259384	2.593033166	10.20816771	8.699157398	0.311895278	0.311950207	5.798262356	5.659859809	13.64766148	11.86070686	13.37673431	11.5118278	7.5857e-05	6.91568e-05	0.000272254	0.000232008	8.31832e-06	8.31978e-06	0.000154641	0.00015095	0.000363986	0.00035676	0.000316328	0.000307023
677	2013	40	38622	NA	3.221071756	2.930152002	11.95212616	10.1755362	0.363881369	0.36255047	6.799821832	6.630583486	15.80219725	13.71289006	15.55560995	13.36897178	8.33999e-05	7.58674e-05	0.000309464	0.000263465	9.42161e-06	9.38715e-06	0.000176061	0.000171679	0.00040915	0.000402766	0.000355054	0.000346149
678	2013	41	38699	NA	3.546239367	3.21933946	13.59071303	11.560408	0.412695721	0.409663119	7.741993476	7.541367355	17.78012848	15.40757713	17.57208613	15.08320546	9.16365e-05	8.31892e-05	0.00035119	0.000298726	1.06642e-05	1.05859e-05	0.000200057	0.000194872	0.000459447	0.000454071	0.000398139	0.000389757
679	2013	42	38375	NA	3.861466052	3.498791162	15.26929897	12.97791257	0.462912937	0.457868263	8.706502823	8.471899631	19.77837339	17.11617514	19.61729021	16.81943047	0.000100625	9.11737e-05	0.000397897	0.000338187	1.20629e-05	1.19314e-05	0.00022688	0.000220766	0.000515397	0.0005112	0.000446024	0.000438291
680	2013	43	39233	NA	4.332352094	3.918453663	17.65820517	14.99764855	0.53498142	0.527327376	10.07491029	9.792975885	22.65976127	19.5847003	22.54784017	19.3117551	0.000110426	9.98765e-05	0.000450086	0.000382271	1.3636e-05	1.34409e-05	0.000256797	0.000249611	0.000577569	0.000574716	0.000499189	0.000492232
681	2013	44	38973	NA	4.719949188	4.261981519	19.8097652	16.81445717	0.600347648	0.589794749	11.30576188	10.97757597	25.19903304	21.75302608	25.14640007	21.51690145	0.000121108	0.000109357	0.000508295	0.000431439	1.54042e-05	1.51334e-05	0.000290092	0.000281671	0.000646577	0.000645226	0.000558156	0.000552098
682	2013	45	37895	NA	5.030249443	4.535290667	21.71770712	18.42385244	0.659004268	0.645355266	12.39413578	12.02133407	27.40140137	23.62716089	27.41247203	23.43590923	0.000132742	0.00011968	0.000573102	0.000486182	1.73903e-05	1.70301e-05	0.000327065	0.000317227	0.000723088	0.00072338	0.00062349	0.000618443
683	2013	46	38068	NA	5.535217116	4.983675176	24.55866817	20.82429364	0.746877301	0.729169523	14.01021353	13.57399393	30.75221099	26.48785709	30.83020486	26.3379698	0.000145403	0.000130915	0.000645126	0.000547029	1.96196e-05	1.91544e-05	0.000368031	0.000356572	0.000807823	0.000809872	0.000695804	0.000691866
684	2013	47	37445	NA	5.960302334	5.359705388	27.14859728	23.01165732	0.828288179	0.806279097	15.47679032	14.97845274	33.75904403	29.04832458	33.90439487	28.94521268	0.000159175	0.000143135	0.000725026	0.000614546	2.21201e-05	2.15324e-05	0.000413321	0.000400012	0.000901563	0.000905445	0.00077576	0.000773006
685	2013	48	36838	NA	6.415096865	5.762242148	29.96777736	25.39370752	0.918116188	0.89121471	17.06622598	16.4984591	37.02771963	31.83076964	37.23915104	31.7744444	0.000174143	0.000156421	0.000813502	0.000689335	2.49231e-05	2.41928e-05	0.000463278	0.000447865	0.00100515	0.00101089	0.000864074	0.000862545
686	2013	49	35042	NA	6.672086152	5.987198917	31.93363998	27.05372822	0.983376903	0.95201007	18.16087346	17.53715509	39.22916138	33.69358144	39.49389179	33.68279757	0.000190403	0.000170858	0.000911296	0.000772037	2.80628e-05	2.71677e-05	0.00051826	0.000500461	0.00111949	0.001127044	0.00096152	0.000961212
687	2013	50	34412	NA	7.159474141	6.419112981	35.07249186	29.70903063	1.086641016	1.049302103	19.91205919	19.20665704	42.86214159	36.78398302	43.18013862	36.81331006	0.000208052	0.000186537	0.001019194	0.000863333	3.15774e-05	3.04923e-05	0.000578637	0.000558138	0.001245558	0.001254799	0.001068929	0.001069781
688	2013	51	33714	NA	7.65971849	6.86272591	38.36721543	32.49835221	1.19714586	1.153215581	21.73836969	20.94461848	46.6737447	40.02515501	47.03414188	40.08844936	0.000227197	0.000203557	0.00113802	0.000963942	3.55089e-05	3.42058e-05	0.000644788	0.000621244	0.001384402	0.001395092	0.001187197	0.001189074
689	2013	52	33294	NA	8.255296617	7.392044546	42.23819808	35.77846357	1.32855308	1.276872114	23.8750948	22.97720211	51.17776883	43.85771174	51.56956818	43.94680512	0.000247951	0.000222023	0.001268643	0.001074622	3.99037e-05	3.83514e-05	0.000717099	0.00069013	0.001537147	0.001548915	0.001317286	0.001319962
690	2013	53	33453	NA	9.046879875	8.097237208	47.23457443	40.01544001	1.499131399	1.437703479	26.62739348	25.59669722	57.03718072	48.8489992	57.44905913	48.95387751	0.000270436	0.000242048	0.001411968	0.001196169	4.48131e-05	4.29768e-05	0.000795964	0.000765154	0.001704994	0.001717307	0.001460228	0.001463363
691	2013	54	32855	NA	9.684899893	8.665575632	51.54755335	43.67802314	1.652392975	1.581467125	28.97086934	27.81741167	62.07070192	53.13076029	62.46912237	53.2331944	0.000294777	0.000263752	0.001568941	0.001329418	5.02935e-05	4.81347e-05	0.00088178	0.000846672	0.001889232	0.001901358	0.001617129	0.001620246
692	2013	55	32053	NA	10.2926007	9.207669996	55.78957301	47.28586347	1.808020436	1.727123694	31.2497987	29.97084646	67.0302241	57.3483008	67.38208615	57.42712922	0.000321112	0.000287264	0.001740541	0.00147524	5.64072e-05	5.38834e-05	0.000974941	0.00093504	0.002091231	0.002102208	0.001789171	0.00179163
693	2013	56	32202	NA	11.25731785	10.07024385	62.07848196	52.63550398	2.035897104	1.941356455	34.64430755	33.18768383	74.46569275	63.68327381	74.74225624	63.71430813	0.000349584	0.000312721	0.001927783	0.001634541	6.32227e-05	6.02868e-05	0.001075843	0.001030609	0.002312456	0.002321044	0.001977619	0.001978582
694	2013	57	31386	NA	11.93758728	10.67972707	66.90586988	56.75411705	2.222607733	2.115912511	37.18840256	35.58299795	80.17433331	68.5413294	80.31980962	68.49109909	0.000380348	0.00034027	0.002131711	0.001808262	7.08153e-05	6.74158e-05	0.001184872	0.001133722	0.002554462	0.002559097	0.002183819	0.002182218
695	2013	58	30490	NA	12.60954414	11.28339034	71.75493972	60.89988161	2.416872226	2.297365399	39.71033082	37.95116833	85.94832303	73.4566888	85.90990113	73.28885979	0.000413563	0.000370069	0.002353393	0.001997372	7.92677e-05	7.53482e-05	0.001302405	0.001244709	0.002818902	0.002817642	0.002409206	0.002403702
696	2013	59	30037	NA	13.49872512	12.08335987	77.91358403	66.16759704	2.6634085	2.528201819	42.91698233	40.96699746	93.34084576	79.75743912	93.05446085	79.42510678	0.000449403	0.000402283	0.00259392	0.00220287	8.86709e-05	8.41696e-05	0.001428804	0.001363884	0.003107529	0.003097995	0.002655306	0.002644242
697	2013	60	29623	NA	14.45747135	12.94792347	84.55592299	71.85877231	2.936369944	2.783802207	46.34258101	44.18401394	101.3757331	86.60994462	100.7628127	86.05762174	0.000488049	0.00043709	0.002854401	0.002425776	9.91247e-05	9.39744e-05	0.001564412	0.001491544	0.003422197	0.003401506	0.00292374	0.002905095
698	2013	61	28378	NA	15.03159458	13.47050142	88.99206171	75.68793328	3.142530959	2.975890109	48.51360348	46.1982107	106.8393269	91.26997579	105.8374534	90.4564356	0.000529692	0.000474681	0.003135953	0.002667134	0.000110738	0.000104866	0.00170955	0.001627959	0.003764865	0.00372956	0.003216223	0.003187555
699	2013	62	28610	NA	16.43743166	14.74150048	98.40970947	83.77009144	3.537099132	3.346188102	53.34358417	50.73610981	118.3766933	101.1241281	116.8308567	99.93353846	0.000574534	0.000515257	0.003439696	0.002928	0.000123632	0.000116959	0.001864508	0.00177337	0.004137599	0.004083567	0.003534573	0.003492958
700	2013	63	28569	NA	17.79249447	15.97098456	107.6122864	91.69055505	3.940683456	3.724744924	57.98210437	55.08063972	129.776773	110.8679726	127.5594394	109.2100244	0.00062279	0.000559032	0.00376675	0.003209442	0.000137936	0.000130377	0.002029546	0.001927986	0.004542573	0.00446496	0.003880709	0.003822676
701	2013	64	28832	NA	19.45248697	17.47894439	118.7365529	101.2732914	4.434186576	4.188098528	63.5711865	60.31593013	143.6431381	122.7279056	140.5613581	120.4632646	0.000674684	0.000606234	0.004118221	0.003512531	0.000153794	0.000145259	0.002204883	0.002091979	0.004982073	0.004875186	0.004256656	0.00417811
702	2013	65	28886	NA	21.09984181	18.98115263	129.8482323	110.8741534	4.949995758	4.672418866	69.0576162	65.44051139	157.6740791	134.7400798	153.5493378	131.7401023	0.000730452	0.000657106	0.004495196	0.003838335	0.000171363	0.000161754	0.002390695	0.002265475	0.005458495	0.005315701	0.004664546	0.00456069
703	2013	66	29757	NA	23.51826238	21.18410036	145.771582	124.6197772	5.678064681	5.357070549	76.98461873	72.86167213	177.7785747	151.9577068	172.2323804	147.9478987	0.000790344	0.000711903	0.004898732	0.004187915	0.000190814	0.000180027	0.00258711	0.002448556	0.005974345	0.005787962	0.005106621	0.004971869
704	2013	67	26071	NA	22.28080793	20.0981109	138.954501	118.9440146	5.535772005	5.220972278	72.84758596	68.86001033	170.3020757	145.6125545	164.0756827	141.1252581	0.00085462	0.000770899	0.005329849	0.004562311	0.000212334	0.00020026	0.0027942	0.002641249	0.006532242	0.006293417	0.005585231	0.005413113
705	2013	68	24842	NA	22.94298002	20.72772973	143.8231558	123.2794533	5.865863089	5.531047011	74.82361787	70.63891993	177.2455677	151.6067671	169.7577897	146.2175009	0.000923556	0.000834382	0.005789516	0.004962541	0.000236127	0.000222649	0.00301198	0.002843528	0.007134915	0.006833499	0.006102841	0.005885899
706	2013	69	21617	NA	21.56162961	19.51278216	135.7253987	116.5067174	5.672587334	5.348289748	70.04776031	66.0464848	168.2927555	144.0130018	160.1736064	138.1695356	0.000997439	0.000902659	0.006278642	0.005389588	0.000262413	0.000247411	0.003240402	0.003055303	0.007785204	0.007409613	0.006662025	0.006391707
707	2013	70	19383	NA	20.86713901	18.91883222	131.766881	113.2817897	5.648884721	5.326118579	67.44014986	63.50687865	164.4851764	140.8266602	155.5122687	134.363183	0.001076569	0.000976053	0.006798064	0.005844389	0.000291435	0.000274783	0.003479345	0.003276422	0.008486054	0.008023127	0.007265473	0.006932012
708	2013	71	16450	NA	19.1027739	17.35320716	120.8834537	104.0928099	5.32082666	5.017619058	61.33581596	57.6845959	152.006458	130.2179166	142.7096847	123.5110856	0.001161263	0.001054906	0.007348538	0.00632783	0.000323455	0.000305022	0.003728621	0.003506662	0.009240514	0.008675361	0.007915983	0.007508273
709	2013	72	16807	NA	21.03982961	19.15294364	133.291656	114.9722196	6.029626976	5.687685189	67.02567144	62.95453589	168.9395384	144.8169344	157.4408335	136.5052397	0.001251849	0.001139581	0.007930723	0.006840734	0.000358757	0.000338412	0.003987962	0.003745733	0.010051737	0.009367575	0.008616465	0.008121928
710	2013	73	15730	NA	21.2146119	19.35514805	134.4155189	116.1479331	6.255060991	5.902816155	66.9629285	62.81409646	171.8182888	147.3891568	158.8880707	138.0210306	0.001348672	0.001230461	0.00854517	0.007383848	0.000397652	0.000375258	0.00425702	0.003993267	0.010922968	0.010100958	0.00936994	0.008774382
711	2013	74	14702	NA	21.3486296	19.52349657	135.1453648	116.9961016	6.475858785	6.114539504	66.67897132	62.46619818	174.3296454	149.6594845	159.907977	139.1838097	0.00145209	0.001327948	0.009192312	0.007957836	0.000440475	0.000415898	0.004535367	0.004248823	0.011857546	0.010876614	0.010179532	0.009466998
712	2013	75	13455	NA	21.02312955	19.27388457	132.8338025	115.2187197	6.560520895	6.198683455	64.88658925	60.70735539	173.0164074	148.6571821	157.363609	137.255608	0.001562477	0.00143247	0.009872449	0.008563264	0.00048759	0.000460697	0.004822489	0.004511881	0.012858893	0.011695549	0.011048471	0.010201086
713	2013	76	12560	NA	21.10358558	19.39860605	132.956884	115.559463	6.77475313	6.406272888	64.2793785	60.05994093	174.9671769	150.4698728	157.7367514	137.8822831	0.001680222	0.001544475	0.010585739	0.009200594	0.000539391	0.000510054	0.005117785	0.004781842	0.013930508	0.012558659	0.011980085	0.010977889
714	2013	77	11355	NA	20.50404565	18.89967419	128.6769426	112.075764	6.771045492	6.408768579	61.55055427	57.43395759	171.1874957	147.3628887	152.9145432	133.9728303	0.001805728	0.001664436	0.011332183	0.009870169	0.000596305	0.000564401	0.005420568	0.005058032	0.015075957	0.013466715	0.012977797	0.011798576
715	2013	78	10856	NA	21.05430609	19.46320115	131.4837117	114.7718177	7.151855487	6.776423805	62.2055993	57.96775436	176.9405153	152.4738085	156.5473215	137.4828518	0.001939417	0.001792852	0.012111617	0.010572201	0.000658793	0.00062421	0.005730066	0.005339697	0.016298868	0.01442035	0.014045119	0.012664227
716	2013	79	10359	NA	21.56455359	19.99541811	133.876577	117.1267993	7.534641194	7.147652821	62.62450492	58.27982052	182.3486015	157.3080782	159.7362726	140.6319408	0.002081722	0.001930246	0.012923697	0.011306767	0.000727352	0.000689994	0.00604542	0.005626008	0.017602915	0.015420048	0.015185643	0.013575822
717	2013	80	10373	NA	23.16388626	21.54647439	142.8143705	125.2414247	8.324545123	7.907450904	66.03127654	61.36732251	197.0020431	170.1487261	170.8031006	150.7635279	0.002233094	0.002077169	0.013767895	0.01207379	0.00080252	0.000762311	0.006365688	0.005916063	0.01899181	0.016466124	0.016403039	0.014534226
718	2013	81	9540	NA	22.83876903	21.31426494	139.6988375	122.8087573	8.441729738	8.030426816	63.82113851	59.2328038	195.2769905	168.8679313	167.5101622	148.2533109	0.002394001	0.0022342	0.014643484	0.012873035	0.000884877	0.000841764	0.006689847	0.006208889	0.020469286	0.017558717	0.017701041	0.015540179
719	2013	82	9039	NA	23.18434556	21.71118259	140.5522523	123.8713442	8.81344981	8.397313861	63.42484734	58.78467407	199.2113274	172.4952069	169.0091961	149.9957183	0.002564924	0.002401945	0.015549536	0.013704098	0.000975047	0.000929009	0.007016799	0.006503449	0.022039089	0.018697776	0.019083439	0.016594282
720	2013	83	8039	NA	22.07798764	20.74900106	132.5221816	117.0992616	8.63148663	8.238030425	59.04946386	54.65429078	190.5641551	165.2341703	159.8397885	142.2660553	0.00274636	0.002581043	0.016484909	0.014566397	0.001073702	0.001024758	0.007345374	0.006798643	0.023704958	0.019883044	0.02055407	0.017696984
721	2013	84	7322	NA	21.51805678	20.29775108	127.7560624	113.1919855	8.651409449	8.272257959	56.19149086	51.93727491	186.4957973	161.9392422	154.5970716	138.009222	0.002938822	0.002772159	0.017448247	0.015459162	0.001181564	0.001129781	0.007674336	0.007093318	0.025470609	0.02111405	0.022116804	0.018848569
722	2013	85	6376	NA	20.03873794	18.97494397	117.5605114	104.448029	8.285039118	7.937564219	51.02324238	47.09487371	174.3180548	151.5928025	142.7592543	127.833344	0.003142838	0.002975995	0.018437972	0.016381435	0.00129941	0.001244913	0.008002391	0.007386273	0.02733972	0.022390096	0.023775534	0.020049144
723	2013	86	5924	NA	19.89842512	18.91699732	115.2353414	102.6751011	8.459914267	8.122135129	49.33620314	45.47418934	173.6674583	151.2643451	140.459523	126.1730746	0.003358951	0.003193281	0.019452286	0.017332056	0.001428075	0.001371056	0.008328191	0.007676264	0.029315911	0.02371025	0.025534157	0.021298628
724	2013	87	5182	NA	18.59154692	17.74722611	106.1748501	94.88068433	8.127716042	7.82060596	44.82610723	41.25918129	162.7289193	141.9690026	129.9300117	117.096301	0.003587717	0.003424783	0.020489164	0.018309665	0.001568452	0.001509187	0.008650349	0.007962019	0.031402725	0.025073333	0.027396566	0.022596739
725	2013	88	4355	NA	16.67837007	15.98851458	93.83441087	84.10678478	7.497129607	7.23087091	39.05320974	35.89494828	146.343697	127.8916634	115.3113113	104.2716856	0.003829706	0.003671301	0.021546363	0.019312695	0.001721499	0.001660361	0.008967442	0.008242238	0.033603604	0.026477913	0.029366628	0.023942982
726	2013	89	3660	NA	14.95294465	14.39722826	82.79438836	74.4420957	6.910973617	6.68212515	33.95757213	31.16713823	131.4740609	115.1003034	102.1956176	92.73210628	0.004085504	0.003933669	0.022621418	0.02033937	0.001888244	0.001825717	0.009278025	0.008515612	0.035921875	0.0279223	0.03144817	0.025336641
727	2013	90	2955	NA	12.8711154	12.44870282	70.0679266	63.2006851	6.116211139	5.929167153	28.31079192	25.94733087	113.3559195	99.4208628	86.8904129	79.12535371	0.004355707	0.004212759	0.02371165	0.021387711	0.002069784	0.002006486	0.00958064	0.008780823	0.038360717	0.029404539	0.033644962	0.026776769
728	2013	91	2239	NA	10.39103282	10.09672388	55.55894097	50.27792565	5.076465705	4.93474379	22.10749964	20.23286366	91.62693035	80.51599204	69.23527329	63.27902071	0.004640926	0.004509479	0.024814176	0.022455527	0.002267292	0.002203995	0.009873827	0.009036563	0.040923149	0.030922409	0.035960693	0.02826218
729	2013	92	1909	NA	9.433858122	9.210496656	49.49256907	44.9386793	4.738176283	4.619153224	19.38806542	17.71845869	83.25530087	73.30360748	61.99175621	56.87185546	0.00494178	0.004824776	0.025925914	0.023540429	0.00248202	0.002419672	0.010156137	0.009281539	0.043611996	0.032473419	0.038398956	0.029791438
730	2013	93	1109	NA	5.832122166	5.722033081	29.99134478	27.3255683	3.011274176	2.94445912	11.56258992	10.55156801	51.49072808	45.42821615	37.76678406	34.78140847	0.005258902	0.005159633	0.027043593	0.024639827	0.002715306	0.002655058	0.010426141	0.009514489	0.046429872	0.03405481	0.040963225	0.031362857
731	2013	94	900	NA	5.033639344	4.963568132	25.34739581	23.17584662	2.671715899	2.620629666	9.614199508	8.760766473	44.44123449	39.29114793	32.0972015	29.67704218	0.005592933	0.005515076	0.028163773	0.025750941	0.002968573	0.002911811	0.010682444	0.009734185	0.049379149	0.035663557	0.043656831	0.032974491
732	2013	95	607	NA	3.608325121	3.576545808	17.77469233	16.31057957	1.96870667	1.93737019	6.630684587	6.033247167	31.84439571	28.21514733	22.63889908	21.01684967	0.005944522	0.005892168	0.029282854	0.026870807	0.003243339	0.003191714	0.010923698	0.009939452	0.052461937	0.037296374	0.046482945	0.034624135
733	2013	96	331	NA	2.090042968	2.082656662	10.06143853	9.266771645	1.172142508	1.157402223	3.690190143	3.352755983	18.43009732	16.36614525	12.89235668	12.01838409	0.006314329	0.006292014	0.030397095	0.027996289	0.003541216	0.003496683	0.011148611	0.010129172	0.055680052	0.038949718	0.049444548	0.036309317
734	2013	97	237	NA	1.588615084	1.591635364	7.466124608	6.902409802	0.915748915	0.907420693	2.691362415	2.441644986	13.99129432	12.45302564	9.626892527	9.012471962	0.006703017	0.006715761	0.031502635	0.029124092	0.003863919	0.003828779	0.01135596	0.0103023	0.059034997	0.0406198	0.052544412	0.038027308
735	2013	98	157	NA	1.1164672	1.124841671	5.117495432	4.749371426	0.661483337	0.657863236	1.8125024	1.64188501	9.816885115	8.758256706	6.641507108	6.244692597	0.007111256	0.007164597	0.032595512	0.030250773	0.00421327	0.004190212	0.011544601	0.010457866	0.062527931	0.042302593	0.055785075	0.039775112
736	2013	99	100	NA	0.753971903	0.763975124	3.367168535	3.13727604	0.459119765	0.458335203	1.171348304	1.059499346	6.61596446	5.916881238	4.399384843	4.154947877	0.007539719	0.007639751	0.033671685	0.03137276	0.004591198	0.004583352	0.011713483	0.010594993	0.066159645	0.043993848	0.059168812	0.041549479
737	2013	100	67	NA	0.535268487	0.545547357	2.32671302	2.17658658	0.334983233	0.335719746	0.794730692	0.717764206	4.685346039	4.200740387	3.061170185	2.90424257	0.007989082	0.008142498	0.03472706	0.032486367	0.00499975	0.005010742	0.011861652	0.010712899	0.069930538	0.045689107	0.062697618	0.043346904
738	2013	101	42	NA	0.355320888	0.364314404	1.50181553	1.410688118	0.228525875	0.229954472	0.503507121	0.454057945	3.101304878	2.787673265	1.990116192	1.896872828	0.008460021	0.008674152	0.035757513	0.033587812	0.005441092	0.005475106	0.011988265	0.010810903	0.073840592	0.047383719	0.066373173	0.045163639
739	2013	102	18	NA	0.161157824	0.166249336	0.661660499	0.624118359	0.106515292	0.107628473	0.217666698	0.195991927	1.402008278	1.263542859	0.883311473	0.84592256	0.008953212	0.009236074	0.036758917	0.034673242	0.005917516	0.00597936	0.012092594	0.01088844	0.077889349	0.04907286	0.070196825	0.046995698
740	2013	103	8	NA	0.07575463	0.078637324	0.301817358	0.285909994	0.051451537	0.052212968	0.097392305	0.087560463	0.656607076	0.593356501	0.40601243	0.390710968	0.009469329	0.009829665	0.03772717	0.035738749	0.006431442	0.006526621	0.012174038	0.010945058	0.082075884	0.050751554	0.074169563	0.048838871
741	2013	104	2	NA	0.020018077	0.020912744	0.077316443	0.073560793	0.01397085	0.014240451	0.024464246	0.021960849	0.172797583	0.156583974	0.104829392	0.101377473	0.010009039	0.010456372	0.038658221	0.036780397	0.006985425	0.007120225	0.012232123	0.010980425	0.086398792	0.052414696	0.078291987	0.050688736
742	2013	105	6	NA	0.063438025	0.066706096	0.237288604	0.226765446	0.045492947	0.046582409	0.073599065	0.065966001	0.545136941	0.495385759	0.324342459	0.315244053	0.010573004	0.011117683	0.039548101	0.037794241	0.007582158	0.007763735	0.012266511	0.010994334	0.090856157	0.054057077	0.082564293	0.052540675
743	2013	0	29504	NA	1.73237298	1.387283016	3.552871286	3.32961007	0.034140479	0.034138444	0.067642645	0.067632805	5.28376858	4.710796502	5.282372042	4.710779936	5.87165e-05	4.70202e-05	0.00012042	0.000112853	1.15715e-06	1.15708e-06	2.29266e-06	2.29233e-06	0.000179087	0.000179039	0.000159666	0.000159666
744	2013	1	29776	NA	0.699978413	0.56051399	1.334118012	1.071213138	0.022371895	0.022373454	0.10282372	0.102829945	2.035193967	1.640813646	2.034993798	1.640812356	2.35081e-05	1.88244e-05	4.48051e-05	3.59757e-05	7.5134e-07	7.51392e-07	3.45324e-06	3.45345e-06	6.83501e-05	6.83434e-05	5.51052e-05	5.51052e-05
745	2013	2	30995	NA	0.291721018	0.233586464	0.516712359	0.355466136	0.015120835	0.015123844	0.161215156	0.161258137	0.808551438	0.589473116	0.808606118	0.589474262	9.41187e-06	7.53626e-06	1.66708e-05	1.14685e-05	4.87848e-07	4.87945e-07	5.20133e-06	5.20271e-06	2.60865e-05	2.60883e-05	1.90183e-05	1.90184e-05
746	2013	3	31342	NA	0.118102903	0.09456244	0.194407597	0.114585683	0.009927926	0.009931186	0.245543366	0.245659439	0.312046475	0.205720953	0.312119381	0.205721915	3.7682e-06	3.01712e-06	6.20278e-06	3.65598e-06	3.16761e-07	3.16865e-07	7.83432e-06	7.83803e-06	9.95618e-06	9.9585e-06	6.56375e-06	6.56378e-06
747	2013	4	30739	NA	0.187778684	0.16612848	0.303853859	0.208709832	0.045231086	0.038083756	0.035858128	0.03586036	0.553253263	0.429085514	0.530984773	0.407527385	6.10881e-06	5.40449e-06	9.88496e-06	6.78974e-06	1.47146e-06	1.23894e-06	1.16654e-06	1.16661e-06	1.79984e-05	1.7274e-05	1.3959e-05	1.32577e-05
748	2013	5	30128	NA	0.195535975	0.174328691	0.304450658	0.213023186	0.041243892	0.034395347	0.041582239	0.041584345	0.558431985	0.438808152	0.537745002	0.418531176	6.49017e-06	5.78627e-06	1.01052e-05	7.0706e-06	1.36896e-06	1.14164e-06	1.38019e-06	1.38026e-06	1.85353e-05	1.78487e-05	1.45648e-05	1.38918e-05
749	2013	6	30319	NA	0.209060052	0.187826838	0.31320817	0.223241455	0.038614132	0.031895074	0.04950991	0.049511844	0.578736122	0.460754436	0.559158204	0.441329371	6.89535e-06	6.19502e-06	1.03304e-05	7.36309e-06	1.2736e-06	1.05198e-06	1.63297e-06	1.63303e-06	1.90882e-05	1.84425e-05	1.51969e-05	1.45562e-05
750	2013	7	29637	NA	0.217115202	0.196571804	0.312985374	0.227246713	0.035116216	0.028729121	0.05725998	0.057261554	0.582593574	0.469936479	0.564765054	0.452035607	7.32582e-06	6.63265e-06	1.05606e-05	7.66767e-06	1.18488e-06	9.69367e-07	1.93204e-06	1.9321e-06	1.96576e-05	1.90561e-05	1.58564e-05	1.52524e-05
751	2013	8	29703	NA	0.231183119	0.210926675	0.320672495	0.237174004	0.032742803	0.026531864	0.067897996	0.067899077	0.601308716	0.491423025	0.584854236	0.474710862	7.78316e-06	7.10119e-06	1.0796e-05	7.98485e-06	1.10234e-06	8.93239e-07	2.2859e-06	2.28593e-06	2.0244e-05	1.96901e-05	1.65446e-05	1.59819e-05
752	2013	9	29614	NA	0.244879646	0.22515027	0.326836132	0.246244898	0.030370691	0.024374958	0.080092787	0.080093135	0.617390567	0.511213748	0.602501516	0.495925424	8.26905e-06	7.60283e-06	1.10365e-05	8.31515e-06	1.02555e-06	8.23089e-07	2.70456e-06	2.70457e-06	2.08479e-05	2.03452e-05	1.72626e-05	1.67463e-05
753	2013	10	29066	NA	0.255352843	0.236594627	0.327936572	0.251685871	0.027732239	0.022045067	0.093008212	0.093007538	0.624042144	0.523529296	0.611026561	0.510029173	8.78528e-06	8.13991e-06	1.12825e-05	8.65912e-06	9.54113e-07	7.58449e-07	3.1999e-06	3.19987e-06	2.14698e-05	2.1022e-05	1.80117e-05	1.75473e-05
754	2013	11	29618	NA	0.276446419	0.258118745	0.341611047	0.267074667	0.026290416	0.020699566	0.112132484	0.112130375	0.654862488	0.556623728	0.643345544	0.544572774	9.33373e-06	8.71493e-06	1.15339e-05	9.01731e-06	8.8765e-07	6.98885e-07	3.78596e-06	3.78589e-06	2.21103e-05	2.17214e-05	1.87934e-05	1.83865e-05
755	2013	12	30724	NA	0.304672186	0.286672334	0.362264291	0.288508174	0.0253724	0.01978621	0.137623679	0.137619496	0.699580789	0.602468037	0.689572721	0.59192734	9.91642e-06	9.33057e-06	1.17909e-05	9.39032e-06	8.25817e-07	6.43998e-07	4.47935e-06	4.47922e-06	2.27698e-05	2.24441e-05	1.9609e-05	1.9266e-05
756	2013	13	30756	NA	0.324029623	0.307243063	0.370722732	0.300755527	0.023629564	0.018251311	0.162999004	0.162992163	0.721199978	0.629269052	0.713256793	0.620884679	1.05355e-05	9.9897e-06	1.20537e-05	9.77876e-06	7.68291e-07	5.93423e-07	5.29975e-06	5.29952e-06	2.34491e-05	2.31908e-05	2.046e-05	2.01874e-05
757	2013	14	30559	NA	0.342053323	0.326840285	0.376556455	0.311190479	0.021842737	0.01671024	0.191616952	0.191606691	0.737956436	0.652372923	0.732266137	0.646413886	1.11932e-05	1.06954e-05	1.23223e-05	1.01833e-05	7.14773e-07	5.46819e-07	6.27039e-06	6.27006e-06	2.41486e-05	2.39624e-05	2.1348e-05	2.1153e-05
758	2013	15	31266	NA	0.371814918	0.358024687	0.393853651	0.331560576	0.020791332	0.015754159	0.231956637	0.231941531	0.777552359	0.69643306	0.77413354	0.693001716	1.1892e-05	1.14509e-05	1.25969e-05	1.06045e-05	6.64982e-07	5.03875e-07	7.41881e-06	7.41833e-06	2.48689e-05	2.47596e-05	2.22745e-05	2.21647e-05
759	2013	16	31921	NA	0.403302383	0.391346404	0.411065126	0.352509194	0.019748246	0.014821042	0.280188727	0.280167237	0.817522175	0.741880252	0.81664592	0.741359611	1.26344e-05	1.22598e-05	1.28776e-05	1.10432e-05	6.1866e-07	4.64304e-07	8.77757e-06	8.77689e-06	2.56108e-05	2.55833e-05	2.32411e-05	2.32248e-05
760	2013	17	31576	NA	0.42384906	0.414463396	0.415683564	0.363123598	0.018174029	0.013509483	0.327922317	0.32789337	0.832809941	0.765710677	0.834695688	0.768422362	1.34231e-05	1.31259e-05	1.31645e-05	1.15e-05	5.75565e-07	4.2784e-07	1.03852e-05	1.03843e-05	2.63748e-05	2.64345e-05	2.42498e-05	2.43356e-05
761	2013	18	31499	NA	0.177494703	0.145743003	0.43290962	0.336503984	0.017356902	0.017280787	0.138597919	0.135931968	0.827191828	0.659102504	0.638018063	0.497183343	5.63493e-06	4.62691e-06	1.37436e-05	1.0683e-05	5.5103e-07	5.48614e-07	4.40007e-06	4.31544e-06	2.62609e-05	2.02552e-05	2.09246e-05	1.57841e-05
762	2013	19	31769	NA	0.199601055	0.164053262	0.496431185	0.386661295	0.019682215	0.01957536	0.166022072	0.162768561	0.92720582	0.740498497	0.727228884	0.567879396	6.28289e-06	5.16394e-06	1.56263e-05	1.2171e-05	6.19542e-07	6.16178e-07	5.22591e-06	5.1235e-06	2.91859e-05	2.28911e-05	2.33088e-05	1.78753e-05
763	2013	20	32002	NA	0.224045874	0.184330588	0.568123541	0.443406049	0.022288284	0.022144671	0.198250616	0.194292843	1.037827948	0.830743765	0.827315646	0.647389505	7.001e-06	5.75997e-06	1.77528e-05	1.38556e-05	6.96465e-07	6.91978e-07	6.19494e-06	6.07127e-06	3.24301e-05	2.5852e-05	2.59591e-05	2.02297e-05
764	2013	21	32905	NA	0.256538263	0.211285516	0.663121068	0.518617712	0.025758741	0.025567386	0.241183312	0.236278844	1.185491034	0.951099798	0.960014355	0.752817315	7.79633e-06	6.42108e-06	2.01526e-05	1.57611e-05	7.82821e-07	7.77006e-07	7.32969e-06	7.18064e-06	3.60277e-05	2.91753e-05	2.89044e-05	2.28785e-05
765	2013	22	33787	NA	0.293156949	0.241709427	0.772326511	0.605284651	0.029724167	0.029474934	0.292452759	0.286395634	1.352030999	1.087158691	1.111686554	0.873614251	8.67662e-06	7.15392e-06	2.28587e-05	1.79147e-05	8.79752e-07	8.72375e-07	8.65578e-06	8.4765e-06	4.00163e-05	3.29028e-05	3.21768e-05	2.58565e-05
766	2013	23	33443	NA	0.322734937	0.2663998	0.866427109	0.680461346	0.033059535	0.032751685	0.341196721	0.333999924	1.486125157	1.197657247	1.240080883	0.976609365	9.6503e-06	7.96579e-06	2.59076e-05	2.03469e-05	9.88534e-07	9.79329e-07	1.02023e-05	9.98714e-06	4.44376e-05	3.70804e-05	3.58119e-05	2.92022e-05
767	2013	24	33421	NA	0.35849266	0.296265716	0.980566044	0.771737306	0.037117312	0.036738338	0.401130224	0.392514329	1.648903494	1.331789717	1.395633742	1.101498417	1.07266e-05	8.86466e-06	2.93398e-05	2.30914e-05	1.1106e-06	1.09926e-06	1.20023e-05	1.17445e-05	4.93373e-05	4.17592e-05	3.98489e-05	3.29583e-05
768	2013	25	32886	NA	0.391851793	0.324231258	1.091827883	0.861145531	0.041026816	0.04057226	0.463464122	0.453328082	1.801046776	1.457877588	1.545487453	1.22243978	1.19155e-05	9.85925e-06	3.32004e-05	2.61858e-05	1.24755e-06	1.23372e-06	1.40931e-05	1.37848e-05	5.47664e-05	4.69953e-05	4.43313e-05	3.7172e-05
769	2013	26	32444	NA	0.429165714	0.355556545	1.217918854	0.962673373	0.045459532	0.044917654	0.535860048	0.523928492	1.97196397	1.599716712	1.714693132	1.359270846	1.32279e-05	1.09591e-05	3.75391e-05	2.96718e-05	1.40117e-06	1.38447e-06	1.65165e-05	1.61487e-05	6.07805e-05	5.28509e-05	4.9307e-05	4.18959e-05
770	2013	27	32367	NA	0.47501005	0.394054026	1.372721241	1.087400939	0.050928506	0.050280094	0.625322634	0.611148408	2.182881574	1.774658161	1.922415333	1.527328476	1.46758e-05	1.21746e-05	4.24111e-05	3.3596e-05	1.57347e-06	1.55344e-06	1.93198e-05	1.88818e-05	6.74416e-05	5.93943e-05	5.48292e-05	4.71878e-05
771	2013	28	32514	NA	0.529066617	0.439492372	1.556687241	1.235844896	0.057442181	0.056665854	0.733380932	0.71645977	2.432617203	1.981942858	2.168718117	1.726879356	1.6272e-05	1.3517e-05	4.78774e-05	3.80096e-05	1.76669e-06	1.74281e-06	2.25559e-05	2.20354e-05	7.48175e-05	6.67011e-05	6.09566e-05	5.31119e-05
772	2013	29	32350	NA	0.58328893	0.485211882	1.747074484	1.390073567	0.064160976	0.063245433	0.850283607	0.830316031	2.684514806	2.191837582	2.421531356	1.932549737	1.80306e-05	1.49988e-05	5.40054e-05	4.29698e-05	1.98334e-06	1.95504e-06	2.62839e-05	2.56666e-05	8.29835e-05	7.48541e-05	6.77539e-05	5.97388e-05
773	2013	30	32915	NA	0.657207759	0.547489488	2.003513531	1.597684105	0.07327584	0.072177033	1.006205033	0.982157836	3.028907603	2.478256144	2.763044958	2.210132223	1.99668e-05	1.66334e-05	6.08693e-05	4.85397e-05	2.22621e-06	2.19283e-06	3.05698e-05	2.98392e-05	9.20221e-05	8.39449e-05	7.52926e-05	6.71467e-05
774	2013	31	32554	NA	0.71935363	0.600149779	2.231614514	1.78360463	0.081334668	0.080058278	1.155241779	1.127147192	3.321311991	2.723201833	3.062470436	2.455273983	2.20972e-05	1.84355e-05	6.85512e-05	5.47891e-05	2.49845e-06	2.45925e-06	3.54869e-05	3.46239e-05	0.000102025	9.40736e-05	8.36518e-05	7.54216e-05
775	2013	32	32616	NA	0.797127733	0.666051695	2.516037023	2.015513583	0.091440911	0.089944734	1.34105912	1.307875423	3.688600852	3.030638954	3.436108524	2.761218093	2.44398e-05	2.0421e-05	7.71412e-05	6.17952e-05	2.80356e-06	2.75769e-06	4.11166e-05	4.00992e-05	0.000113092	0.00010535	9.29188e-05	8.46584e-05
776	2013	33	32485	NA	0.877544433	0.734396572	2.817706955	2.262363173	0.10217987	0.100442499	1.544619777	1.505734898	4.071476998	3.352117985	3.829859535	3.084824744	2.70138e-05	2.26073e-05	8.67387e-05	6.96433e-05	3.14545e-06	3.09197e-06	4.75487e-05	4.63517e-05	0.000125334	0.000117896	0.00010319	9.49615e-05
777	2013	34	32129	NA	0.958743339	0.803644711	3.131063666	2.519792059	0.11336694	0.111369914	1.76331629	1.718159102	4.461870637	3.68104772	4.236002022	3.419996405	2.98404e-05	2.50131e-05	9.74529e-05	7.84273e-05	3.52849e-06	3.46634e-06	5.48824e-05	5.34769e-05	0.000138874	0.000131844	0.000114571	0.000106446
778	2013	35	31601	NA	1.041009679	0.87404824	3.457262583	2.788816794	0.125063593	0.122787449	1.998025032	1.945978675	4.861650614	4.018997818	4.656010224	3.768020758	3.29423e-05	2.76589e-05	0.000109404	8.82509e-05	3.95758e-06	3.88556e-06	6.32266e-05	6.15797e-05	0.000153845	0.000147337	0.000127179	0.000119237
779	2013	36	32379	NA	1.176782081	0.989724419	3.97362551	3.212904949	0.143703878	0.141008566	2.353983504	2.291618521	5.51724163	4.570123888	5.32752939	4.321784582	3.6344e-05	3.05669e-05	0.000122722	9.9228e-05	4.43818e-06	4.35494e-06	7.27009e-05	7.07748e-05	0.000170396	0.000164537	0.000141145	0.000133475
780	2013	37	33584	NA	1.345778522	1.133830496	4.619585408	3.744085654	0.167126983	0.163904108	2.80210939	2.726613073	6.336933488	5.259560452	6.166508588	5.014441074	4.0072e-05	3.3761e-05	0.000137553	0.000111484	4.97639e-06	4.88042e-06	8.34358e-05	8.11879e-05	0.000188689	0.000183614	0.000156609	0.00014931
781	2013	38	35081	NA	1.549000566	1.307377837	5.404365759	4.390640201	0.195717352	0.191845304	3.352818981	3.260962573	7.328571819	6.094616379	7.183209862	5.855388371	4.4155e-05	3.72674e-05	0.000154054	0.000125157	5.57901e-06	5.46864e-06	9.55736e-05	9.29552e-05	0.000208904	0.000204761	0.00017373	0.000166911
782	2013	39	35012	NA	1.702412717	1.439488159	6.035968872	4.915627409	0.218953362	0.214518306	3.82572136	3.719153356	8.096129766	6.746112838	7.989109149	6.528260785	4.86237e-05	4.11141e-05	0.000172397	0.000140398	6.25367e-06	6.12699e-06	0.000109269	0.000106225	0.000231239	0.000228182	0.00019268	0.000186458
783	2013	40	36359	NA	1.945620222	1.648214433	7.00897349	5.721945828	0.254834414	0.24955946	4.533560511	4.405173039	9.304609023	7.768117289	9.23896631	7.568198993	5.35114e-05	4.53317e-05	0.000192771	0.000157374	7.00884e-06	6.86376e-06	0.000124689	0.000121158	0.000255909	0.000254104	0.00021365	0.000208152
784	2013	41	36651	NA	2.157049243	1.830824852	7.89397678	6.460275465	0.287857496	0.281779273	5.204957438	5.055118091	10.37791685	8.680839512	10.36388235	8.510786225	5.88538e-05	4.99529e-05	0.000215382	0.000176265	7.85401e-06	7.68817e-06	0.000142014	0.000137926	0.000283155	0.000282772	0.000236851	0.000232212
785	2013	42	36244	NA	2.344597653	1.993906835	8.715027856	7.149873336	0.318938921	0.312080681	5.851189176	5.679977192	11.35301313	9.514565633	11.39706785	9.382669517	6.46893e-05	5.50134e-05	0.000240454	0.000197271	8.79977e-06	8.61055e-06	0.000161439	0.000156715	0.000313238	0.000314454	0.000262514	0.000258875
786	2013	43	37118	NA	2.637573846	2.247551541	9.956231364	8.188558085	0.3659062	0.357906278	6.798953106	6.59675856	12.85946045	10.79740146	12.97051199	10.7049468	7.10592e-05	6.05515e-05	0.000268232	0.000220609	9.85792e-06	9.64239e-06	0.000183171	0.000177724	0.000346448	0.00034944	0.000290894	0.000288403
787	2013	44	36778	NA	2.868969348	2.449729518	10.99591539	9.066407546	0.406089004	0.397075674	7.629004022	7.398441445	14.08970664	11.85248787	14.27155759	11.80866781	7.80078e-05	6.66086e-05	0.000298981	0.000246517	1.10416e-05	1.07966e-05	0.000207434	0.000201165	0.000383101	0.000388046	0.000322271	0.00032108
788	2013	45	35861	NA	3.069077239	2.626067828	11.94135633	9.870914923	0.443442746	0.433465396	8.408086771	8.149879689	15.18883281	12.80075033	15.44228451	12.81006248	8.55826e-05	7.32291e-05	0.00033299	0.000275255	1.23656e-05	1.20874e-05	0.000234463	0.000227263	0.000423547	0.000430615	0.000356955	0.000357214
789	2013	46	35356	NA	3.317615518	2.844780531	13.10199657	10.85799517	0.489547052	0.478397018	9.352027269	9.060228586	16.55258382	13.975671	16.88314462	14.04142666	9.38346e-05	8.0461e-05	0.000370573	0.000307105	1.38462e-05	1.35309e-05	0.00026451	0.000256257	0.000468169	0.000477519	0.000395284	0.000397144
790	2013	47	34941	NA	3.592573383	3.08724896	14.39818979	11.9629139	0.541647718	0.529176331	10.40683374	10.07695099	18.07803265	15.29136577	18.48935586	15.41721408	0.000102818	8.83561e-05	0.000412071	0.000342375	1.55018e-05	1.51449e-05	0.00029784	0.000288399	0.000517387	0.000529159	0.000437634	0.000441236
791	2013	48	34394	NA	3.872489753	3.335172282	15.74738956	13.11786279	0.596827279	0.582953544	11.51275908	11.14204347	19.66184146	16.66095642	20.1539672	16.84918603	0.000112592	9.69696e-05	0.000457853	0.0003814	1.73527e-05	1.69493e-05	0.000334732	0.000323953	0.000571665	0.000585973	0.000484415	0.000489887
792	2013	49	33378	NA	4.112775998	3.550125789	16.96659246	14.17043163	0.648253391	0.633059003	12.53266064	12.12275634	21.07851355	17.89322975	21.64336353	18.14201066	0.000123218	0.000106361	0.000508317	0.000424544	1.94216e-05	1.89664e-05	0.000375477	0.000363196	0.000631509	0.000648432	0.000536079	0.000543532
793	2013	50	32353	NA	4.359998529	3.772197442	18.243679	15.27718439	0.703155973	0.686558415	13.60055289	13.14876871	22.56549671	19.18929695	23.19854562	19.49717715	0.000134763	0.000116595	0.000563895	0.000472203	2.17339e-05	2.12209e-05	0.00042038	0.000406416	0.000697478	0.000717045	0.000593123	0.000602639
794	2013	51	31953	NA	4.706633121	4.081657012	19.97230381	16.76911016	0.777025901	0.758577703	15.01016543	14.50381292	24.60963369	20.96414306	25.31831339	21.33556242	0.000147299	0.000127739	0.000625053	0.000524806	2.43178e-05	2.37404e-05	0.000469758	0.000453911	0.000770182	0.000792361	0.000656093	0.000667717
795	2013	52	31587	NA	5.082342081	4.418011483	21.86747696	18.40941536	0.859316396	0.838819947	16.54957515	15.98267655	26.85824069	22.91921383	27.63780938	23.35281916	0.0001609	0.000139868	0.000692294	0.000582816	2.72047e-05	2.65559e-05	0.000523936	0.000505989	0.000850294	0.000874974	0.00072559	0.000739317
796	2013	53	31592	NA	5.549058741	4.83545955	24.20451049	20.43175143	0.961339567	0.938330567	18.4260827	17.78522606	29.65066745	25.34540348	30.50279501	25.84340536	0.000175648	0.00015306	0.000766159	0.000646738	3.04298e-05	2.97015e-05	0.000583252	0.000562966	0.00093855	0.000965523	0.000802273	0.000818036
797	2013	54	31466	NA	6.029763961	5.267359115	26.65905316	22.56474841	1.07085417	1.04516557	20.39142877	19.67141067	32.59114098	27.906108	33.50167385	28.46158251	0.000191628	0.000167398	0.000847234	0.000717115	3.40321e-05	3.32157e-05	0.000648046	0.000625164	0.001035757	0.001064694	0.000886865	0.000904519
798	2013	55	30955	NA	6.467494038	5.663977726	28.97831326	24.5948325	1.17799329	1.149702874	22.24641047	21.44899911	35.37545295	30.34094311	36.31728739	30.938297	0.000208932	0.000182975	0.000936143	0.000794535	3.8055e-05	3.71411e-05	0.000718669	0.000692909	0.001142803	0.001173228	0.000980163	0.00099946
799	2013	56	31347	NA	7.136373158	6.265772653	32.39906699	27.57380946	1.333722028	1.301692742	24.93566403	24.02840934	39.51780922	33.94999218	40.49779509	34.59496324	0.000227657	0.000199884	0.001033562	0.000879632	4.2547e-05	4.15253e-05	0.000795472	0.00076653	0.001260657	0.001291919	0.001083038	0.001103613
800	2013	57	30530	NA	7.568583266	6.662572625	34.81069247	29.70837779	1.452070139	1.417240105	26.82998135	25.83920907	42.44845201	36.527573	43.40204302	37.17904167	0.000247906	0.00021823	0.001140213	0.000973088	4.75621e-05	4.64212e-05	0.000878807	0.000846355	0.001390385	0.001421619	0.001196449	0.001217787
801	2013	58	29905	NA	8.068033645	7.121050136	37.58669299	32.16702599	1.589754871	1.551711591	28.97869224	27.89267399	45.8489651	39.51782463	46.74878452	40.15807573	0.000269789	0.000238122	0.00125687	0.00107564	5.31602e-05	5.1888e-05	0.000969025	0.000932709	0.001533154	0.001563243	0.001321445	0.001342855
802	2013	59	29692	NA	8.712230038	7.710336917	41.10449589	35.27647212	1.763946848	1.721883074	31.6656665	30.46142998	50.18666779	43.32601803	51.00400629	43.93690324	0.00029342	0.000259677	0.001384363	0.00118808	5.94082e-05	5.79915e-05	0.001066471	0.001025914	0.001690242	0.001717769	0.001459182	0.001479756
803	2013	60	28970	NA	9.239197457	8.199071022	44.13804036	37.98712299	1.923040101	1.877397116	33.93787762	32.62829499	53.97256825	46.66838933	54.64454695	47.20658619	0.000318923	0.000283019	0.001523578	0.001311257	6.63804e-05	6.48049e-05	0.001171484	0.001126279	0.00186305	0.001886246	0.001610921	0.001629499
804	2013	61	27441	NA	9.506298392	8.459543315	45.97632741	39.68201132	2.035015399	1.986998184	35.24487032	33.86502708	56.33946306	48.79149611	56.79720151	49.20637192	0.000346427	0.000308281	0.001675461	0.001446085	7.41597e-05	7.24098e-05	0.001284387	0.001234103	0.002053113	0.002069793	0.001778051	0.00179317
805	2013	62	28025	NA	10.53932429	9.405286289	51.59467348	44.65898223	2.321536015	2.267145962	39.38893151	37.8245075	63.39559365	54.98757895	63.60576331	55.26339318	0.000376069	0.000335603	0.001841023	0.001593541	8.2838e-05	8.08973e-05	0.001405493	0.00134967	0.002262109	0.002269608	0.00196209	0.001971932
806	2013	63	28003	NA	11.42502681	10.2248973	56.60357018	49.13611771	2.590779909	2.53058648	42.98713798	41.25522376	69.78003697	60.61822356	69.6425116	60.68344178	0.000407993	0.000365136	0.00202134	0.001754673	9.25179e-05	9.03684e-05	0.00153509	0.001473243	0.002491877	0.002486966	0.002164705	0.002167034
807	2013	64	28195	NA	12.47211685	11.194458	62.52396239	54.43335202	2.912918492	2.845888781	47.18285962	45.25470832	77.37923251	67.32173538	76.78142269	67.09878638	0.000442352	0.000397037	0.002217555	0.001930603	0.000103313	0.000100936	0.001673448	0.001605061	0.002744431	0.002723228	0.002387719	0.002379812
808	2013	65	28995	NA	13.89749329	12.51063189	70.48354689	61.54268165	3.344596553	3.268470566	52.79420546	50.60607183	87.62209186	76.34766635	86.40055538	75.72613733	0.000479307	0.000431475	0.002430886	0.002122527	0.000115351	0.000112725	0.001820804	0.001745338	0.003021972	0.002979843	0.002633132	0.002611696
809	2013	66	29764	NA	15.44826912	13.94829651	79.25036841	69.40144994	3.832749446	3.746578533	58.85430329	56.38053757	99.02218068	86.40886319	96.98158013	85.2505749	0.000519025	0.00046863	0.002662625	0.002331725	0.000128771	0.000125876	0.001977365	0.001894253	0.003326911	0.003258352	0.002903133	0.002864218
810	2013	67	26564	NA	14.92062642	13.51281003	77.4112241	67.99207361	3.818081827	3.733408693	56.93469221	54.50801275	97.27424064	85.00798082	94.57822177	83.38463356	0.000561686	0.000508689	0.00291414	0.002559557	0.000143731	0.000140544	0.002143303	0.00205195	0.003661882	0.003560391	0.00320012	0.003139009
811	2013	68	25223	NA	15.32234591	13.91937856	80.3827363	70.81295921	4.045900931	3.957525844	58.48569036	55.95812275	101.6428435	88.95433016	98.05941528	86.71196518	0.000607475	0.000551853	0.003186882	0.002807476	0.000160405	0.000156901	0.002318744	0.002218536	0.004029768	0.003887698	0.003526715	0.003437813
812	2013	69	22253	NA	14.61106629	13.31469319	77.49350595	68.47300415	3.982978244	3.897417973	55.71647348	53.27519435	98.6635695	86.4704936	94.39982469	83.72666571	0.000656589	0.000598333	0.003482385	0.003077024	0.000178986	0.000175141	0.002503774	0.002394068	0.00443372	0.004242117	0.00388579	0.003762489
813	2013	70	20529	NA	14.55981451	13.31001244	78.05672849	69.17943994	4.099417404	4.01295274	55.3959246	52.93524243	100.1236656	87.87413696	94.95889427	84.477133	0.000709232	0.000648352	0.003802266	0.00336984	0.000199689	0.000195477	0.002698423	0.002578559	0.004877182	0.004625598	0.004280488	0.004115015
814	2013	71	17945	NA	13.7390308	12.60000689	74.4400978	66.17512409	3.997301493	3.914659445	52.0884277	49.74297662	96.25551024	84.59711253	90.44649154	80.70755314	0.000765619	0.000702146	0.004148236	0.003687664	0.000222753	0.000218148	0.002902671	0.002771969	0.005363918	0.005040206	0.004714244	0.004497495
815	2013	72	18316	NA	15.12856515	13.91948574	82.82665877	73.85631126	4.550480869	4.458429168	57.08065947	54.47543367	108.0285297	95.07501508	100.5204628	89.97128081	0.000825975	0.000759963	0.004522093	0.004032338	0.000248443	0.000243417	0.003116437	0.002974199	0.005898042	0.005488123	0.005190818	0.004912169
816	2013	73	17666	NA	15.73220819	14.52260749	87.01795677	77.83313129	4.894431072	4.79773895	58.99700041	56.26788621	114.5471401	100.9491291	105.4952308	94.71466943	0.000890536	0.000822065	0.004925731	0.004405815	0.000277054	0.00027158	0.003339579	0.003185095	0.006484045	0.005971654	0.005714317	0.00536141
817	2013	74	16876	NA	16.19329443	14.99817063	90.47455036	81.17619935	5.213206854	5.112831669	60.27918566	57.45327143	120.2724717	106.1371302	109.5796848	98.68644295	0.000959546	0.000888728	0.005361137	0.004810156	0.000308912	0.000302965	0.003571888	0.003404437	0.007126835	0.006493226	0.006289235	0.005847739
818	2013	75	15801	NA	16.32654874	15.17275093	92.12613769	82.91637607	5.44158706	5.339696583	60.25060111	57.3882854	123.7497951	109.3504973	111.4823736	100.7128098	0.00103326	0.00096024	0.005830399	0.00524754	0.000344382	0.000337934	0.003813088	0.00363194	0.00783177	0.0070554	0.00692048	0.006373825
819	2013	76	15005	NA	16.68475444	15.55877211	95.06721649	85.83252796	5.759923218	5.655284716	60.96275128	58.02814201	129.1134875	114.2392771	114.9513064	104.1721202	0.001111946	0.001036906	0.006335703	0.005720262	0.000383867	0.000376893	0.004062829	0.003867254	0.008604698	0.007660867	0.007613414	0.006942494
820	2013	77	14274	NA	17.06999519	15.97324522	98.19560979	88.93759525	6.106610078	5.999251569	61.67352843	58.66551745	134.9178783	119.5290002	118.6519978	107.8648053	0.00119588	0.001119045	0.006879334	0.006230741	0.000427814	0.000420292	0.00432069	0.004109956	0.009452002	0.008312456	0.008373897	0.007556733
821	2013	78	13715	NA	17.62857827	16.55388779	102.3643904	93.00855782	6.538200441	6.427269918	62.89936431	59.79131866	142.3706021	126.292176	123.6151784	112.7331532	0.00128535	0.001206991	0.007463681	0.006781521	0.000476719	0.000468631	0.004586173	0.004359557	0.010380649	0.009013137	0.009208325	0.008219698
822	2013	79	13273	NA	18.32543211	17.26945374	107.394988	97.89200482	7.049747329	6.93466691	64.48959897	61.26142282	151.2888092	134.3716531	129.6244365	118.5905031	0.001380655	0.001301096	0.008091237	0.007375273	0.000531134	0.000522464	0.004858706	0.004615492	0.011398238	0.009766024	0.010123684	0.008934717
823	2013	80	13890	NA	20.58642393	19.46998625	121.7402264	111.3255954	8.218316438	8.089673247	71.36179439	67.74331649	173.8063572	154.5623222	146.8780864	134.8066267	0.001482104	0.001401727	0.008764595	0.008014802	0.000591671	0.00058241	0.005137638	0.004877129	0.012513057	0.010574376	0.011127597	0.009705301
824	2013	81	13324	NA	21.18540202	20.10946416	126.3975151	115.959325	8.780626653	8.649321105	72.24601066	68.5355047	182.993742	162.9310014	152.4479297	140.3702267	0.001590018	0.001509266	0.009486454	0.008703042	0.000659008	0.000649153	0.005422246	0.005143763	0.013734145	0.011441604	0.012228385	0.010535142
825	2013	82	12919	NA	22.02339596	20.98194915	132.5439706	121.9949487	9.481218985	9.346336126	73.78985763	69.95153207	194.7068433	173.5683787	159.8244158	147.6399403	0.001704729	0.001624116	0.010259615	0.009443064	0.000733897	0.000723457	0.005711731	0.005414624	0.015071356	0.012371268	0.013435125	0.011428124
826	2013	83	11893	NA	21.72350979	20.77341945	131.8574815	121.7614714	9.718633561	9.58772251	71.42011036	67.65776566	196.6558821	175.5135396	158.9747464	147.3344039	0.001826579	0.001746693	0.011086982	0.010238079	0.000817173	0.000806165	0.006005222	0.005688873	0.016535431	0.013367085	0.014757718	0.01238833
827	2013	84	11729	NA	22.9410151	22.0204292	140.4144283	130.0914022	10.67056466	10.53520528	73.91357439	69.97061281	212.7414986	190.0914488	169.2837912	157.403625	0.001955923	0.001877434	0.01197156	0.011091432	0.000909759	0.000898219	0.00630178	0.005965608	0.018138076	0.014432926	0.016206961	0.013420038
828	2013	85	10696	NA	22.38803574	21.57163144	138.1543772	128.4226906	10.83164841	10.70305674	70.5978589	66.78441143	212.7653141	190.3313242	166.5668708	155.3886644	0.002093122	0.002016794	0.012916453	0.012006609	0.001012682	0.00100066	0.006600398	0.006243868	0.019892045	0.015572819	0.017794626	0.014527736
829	2013	86	10393	NA	23.26528412	22.50338814	144.721082	134.9763504	11.713723	11.58452462	71.71182527	67.78977805	226.6841056	203.0121235	174.5083355	163.3376362	0.002238553	0.002165245	0.013924861	0.012987237	0.001127078	0.001114647	0.006900012	0.006522638	0.021811229	0.016790949	0.019533544	0.01571612
830	2013	87	9243	NA	22.11480456	21.47404728	138.645749	129.7447258	11.59262949	11.47486376	66.54498212	62.86028889	221.00714	198.1486249	167.2212217	157.0394968	0.0023926	0.002323277	0.015000081	0.01403708	0.001254206	0.001241465	0.0071995	0.006800853	0.023910758	0.018091661	0.021437696	0.0169901
831	2013	88	8763	NA	22.39523205	21.83214034	141.4830005	132.8474428	12.22843592	12.11521514	65.70228567	62.01930922	229.6528679	206.1260478	170.6984645	160.8431463	0.002555658	0.0024914	0.016145498	0.015160041	0.001395462	0.001382542	0.007497693	0.007077406	0.026207106	0.019479455	0.023522315	0.018354804
832	2013	89	7864	NA	21.45402319	20.9980101	136.5550962	128.656325	12.20800843	12.10631574	61.28712865	57.80945433	225.8399544	202.9225988	164.8214936	155.8297102	0.002728131	0.002670144	0.017364585	0.016360163	0.001552392	0.00153946	0.007793379	0.007351151	0.028718204	0.02095899	0.025803993	0.019815579
833	2013	90	6879	NA	20.02086878	19.67431678	128.3682994	121.3567166	11.87801743	11.79045087	55.61884673	52.42428133	216.4378914	194.6811746	155.0187967	147.0592278	0.002910433	0.002860055	0.018660895	0.017641622	0.001726707	0.001713977	0.00808531	0.007620916	0.031463569	0.022535077	0.028300796	0.021377995
834	2013	91	5973	NA	18.53413734	18.28753466	119.6873296	113.5391181	11.46997877	11.39674074	50.00723951	47.10012508	205.8560868	185.3564882	144.6223626	137.6647985	0.003102986	0.0030617	0.02003806	0.019008726	0.001920304	0.001908043	0.008372215	0.007885506	0.034464438	0.024212684	0.031032394	0.023047848
835	2013	92	5042	NA	16.66997079	16.5159047	108.4018767	103.1891318	10.76610247	10.70829889	43.62743711	41.06060229	190.3048049	171.5298231	131.0765005	125.198709	0.003306222	0.003275665	0.021499777	0.020465913	0.002135284	0.00212382	0.008652804	0.008143713	0.037743912	0.025996926	0.034020195	0.02483116
836	2013	93	3442	NA	12.11783075	12.055795	79.33744967	75.78508125	8.171207139	8.135878188	30.72253273	28.89327872	142.2479427	128.3435586	96.00792774	92.01904021	0.003520578	0.003502555	0.023049811	0.022017746	0.002373971	0.002363707	0.008925779	0.008394329	0.041327119	0.027893064	0.037287495	0.026734178
837	2013	94	2770	NA	10.37780933	10.36809102	68.39678092	65.562874	7.309857769	7.286109735	25.45587355	23.92212613	125.3186228	113.1811972	82.84101397	79.67455192	0.003746502	0.003742993	0.024691979	0.023668908	0.002638938	0.002630365	0.009189846	0.008636147	0.04524138	0.029906503	0.040859638	0.028763376
838	2013	95	2074	NA	8.263736404	8.291066722	54.81611869	52.72977852	6.08311226	6.070067167	19.58627604	18.39218655	102.6970135	92.84092563	66.45673028	64.13939274	0.003984444	0.003997621	0.026430144	0.025424194	0.002933034	0.002926744	0.00944372	0.008867978	0.0495164	0.032042782	0.044764188	0.030925455
839	2013	96	1434	NA	6.072793638	6.119022041	40.53661035	39.1317211	4.673995281	4.669271646	13.88992657	13.03313596	77.70052121	70.31062326	49.19705701	47.64800017	0.004234863	0.0042671	0.028268208	0.027288508	0.003259411	0.003256117	0.009686141	0.009088658	0.054184464	0.034307571	0.049031118	0.033227336
840	2013	97	1012	NA	4.552201068	4.606734348	30.57261971	29.61805504	3.665015262	3.665575639	10.03487084	9.408621739	59.99202381	54.33732908	37.14714266	36.10427903	0.004498222	0.004552109	0.030210099	0.029266853	0.003621557	0.00362211	0.00991588	0.009297057	0.059280656	0.036706663	0.053693013	0.035676165
841	2013	98	663	NA	3.165817586	3.217766733	21.38822016	20.79454389	2.667467138	2.671058034	6.717351522	6.293254646	42.99097055	38.97464541	26.02007428	25.37917699	0.004774989	0.004853343	0.032259759	0.03136432	0.004023329	0.004028745	0.010131752	0.009492088	0.064843093	0.039245964	0.058785287	0.038279302
842	2013	99	429	NA	2.17315633	2.218580931	14.76666758	14.40842903	1.917199176	1.922125096	4.432695602	4.149596877	30.42175297	27.60461521	17.98860859	17.60801273	0.005065632	0.005171517	0.034421137	0.033586082	0.004468996	0.004480478	0.010332624	0.00967272	0.070913177	0.041931489	0.064346422	0.041044319
843	2013	100	301	NA	1.616558309	1.657715568	11.04614917	10.81715184	1.493946162	1.499656702	3.165745353	2.961232516	23.33829697	21.19588496	13.47557252	13.23767747	0.005370626	0.005507361	0.03669817	0.035937382	0.004963276	0.004982248	0.010517426	0.009837982	0.07753587	0.044769344	0.070418222	0.043978995
844	2013	101	172	NA	0.978755939	1.008198592	6.724301382	6.608845363	0.947958938	0.952798891	1.837848008	1.717759731	14.57871806	13.25192744	8.215704325	8.09970495	0.005690442	0.00586162	0.039094775	0.03842352	0.005511389	0.005539528	0.010685163	0.009986975	0.084759989	0.047765723	0.07704609	0.047091308
845	2013	102	79	NA	0.47601871	0.492569404	3.287571771	3.24293743	0.483409204	0.486512234	0.855958473	0.799391594	7.318443205	6.658066514	4.023224278	3.980764623	0.006025553	0.006235056	0.041614833	0.041049841	0.006119104	0.006158383	0.010834917	0.010118881	0.092638522	0.05092689	0.084279323	0.050389426
846	2013	103	42	NA	0.267810175	0.278394669	1.859011101	1.840512305	0.285297507	0.287512202	0.460566293	0.4297846	4.251616973	3.871200415	2.278885023	2.263031283	0.006376433	0.006628444	0.044262169	0.043821722	0.006792798	0.006845529	0.010965864	0.010232967	0.101228976	0.054259167	0.092171438	0.053881697
847	2013	104	35	NA	0.236024215	0.24649013	1.646419084	1.636059364	0.263883182	0.266294251	0.387704602	0.361500779	3.870781114	3.527318112	2.021912298	2.015182459	0.006743549	0.007042575	0.047040545	0.046744553	0.007539519	0.007608407	0.011077274	0.010328594	0.110593746	0.057768923	0.100780517	0.057576642
848	2013	105	27	NA	0.192438915	0.20191273	1.348748202	1.345240638	0.225910559	0.228292006	0.301550133	0.280941016	3.261613993	2.974578663	1.659488905	1.660039264	0.007127367	0.007478249	0.049953637	0.049823727	0.008367058	0.008455259	0.011168523	0.010405223	0.120800518	0.061462552	0.11016958	0.061482936
849	2014	0	30330	NA	1.780872847	1.426121674	3.652338195	3.422826513	0.035096283	0.035094191	0.069536382	0.069526266	5.431694043	4.842680922	5.430258406	4.842663892	5.87165e-05	4.70202e-05	0.00012042	0.000112853	1.15715e-06	1.15708e-06	2.29266e-06	2.29233e-06	0.000179087	0.000179039	0.000159666	0.000159666
850	2014	1	31532	NA	0.741258709	0.593569557	1.412795847	1.134386508	0.023691248	0.023692899	0.108887612	0.108894204	2.155216825	1.737578448	2.155004851	1.737577083	2.35081e-05	1.88244e-05	4.48051e-05	3.59757e-05	7.5134e-07	7.51392e-07	3.45324e-06	3.45345e-06	6.83501e-05	6.83434e-05	5.51052e-05	5.51052e-05
851	2014	2	32035	NA	0.301509366	0.241424177	0.534050022	0.367393375	0.015628196	0.015631306	0.166624537	0.166668961	0.83568141	0.609252178	0.835737925	0.609253363	9.41187e-06	7.53626e-06	1.66708e-05	1.14685e-05	4.87848e-07	4.87945e-07	5.20133e-06	5.20271e-06	2.60865e-05	2.60883e-05	1.90183e-05	1.90184e-05
852	2014	3	32758	NA	0.123438674	0.098834675	0.203190736	0.119762548	0.01037646	0.010379867	0.256636768	0.256758085	0.326144421	0.215015218	0.32622062	0.215016224	3.7682e-06	3.01712e-06	6.20278e-06	3.65598e-06	3.16761e-07	3.16865e-07	7.83432e-06	7.83803e-06	9.95618e-06	9.9585e-06	6.56375e-06	6.56378e-06
853	2014	4	33362	NA	0.203802091	0.180304446	0.329782115	0.226519321	0.049090715	0.041333494	0.03891795	0.038920372	0.600463104	0.465699955	0.576294414	0.442302243	6.10881e-06	5.40449e-06	9.88496e-06	6.78974e-06	1.47146e-06	1.23894e-06	1.16654e-06	1.16661e-06	1.79984e-05	1.7274e-05	1.3959e-05	1.32577e-05
854	2014	5	32859	NA	0.213260641	0.190130989	0.332048068	0.232333008	0.04498251	0.037513168	0.045351527	0.045353824	0.609051932	0.478584608	0.586489745	0.456469593	6.49017e-06	5.78627e-06	1.01052e-05	7.0706e-06	1.36896e-06	1.14164e-06	1.38019e-06	1.38026e-06	1.85353e-05	1.78487e-05	1.45648e-05	1.38918e-05
855	2014	6	31906	NA	0.220002969	0.197658336	0.329602555	0.234926675	0.040635328	0.033564571	0.052101428	0.052103463	0.609029147	0.484871896	0.588426454	0.464430058	6.89535e-06	6.19502e-06	1.03304e-05	7.36309e-06	1.2736e-06	1.05198e-06	1.63297e-06	1.63303e-06	1.90882e-05	1.84425e-05	1.51969e-05	1.45562e-05
856	2014	7	31972	NA	0.234220982	0.212059038	0.337644443	0.245150721	0.037882905	0.030992592	0.061771302	0.061773001	0.628494172	0.506961201	0.609261002	0.487649979	7.32582e-06	6.63265e-06	1.05606e-05	7.66767e-06	1.18488e-06	9.69367e-07	1.93204e-06	1.9321e-06	1.96576e-05	1.90561e-05	1.58564e-05	1.52524e-05
857	2014	8	31115	NA	0.242172937	0.220953557	0.335916395	0.248448612	0.034299307	0.027793117	0.071125683	0.071126815	0.629893301	0.514783942	0.612656619	0.497277327	7.78316e-06	7.10119e-06	1.0796e-05	7.98485e-06	1.10234e-06	8.93239e-07	2.2859e-06	2.28593e-06	2.0244e-05	1.96901e-05	1.65446e-05	1.59819e-05
858	2014	9	31313	NA	0.258928762	0.238067482	0.345587215	0.26037234	0.032113103	0.025773386	0.084687831	0.084688199	0.652811198	0.540542855	0.63706794	0.524377416	8.26905e-06	7.60283e-06	1.10365e-05	8.31515e-06	1.02555e-06	8.23089e-07	2.70456e-06	2.70457e-06	2.08479e-05	2.03452e-05	1.72626e-05	1.67463e-05
859	2014	10	31032	NA	0.272624696	0.25259769	0.350117928	0.268709694	0.029608024	0.023536177	0.09929921	0.099298491	0.666251835	0.558940381	0.652355889	0.544527121	8.78528e-06	8.13991e-06	1.12825e-05	8.65912e-06	9.54113e-07	7.58449e-07	3.1999e-06	3.19987e-06	2.14698e-05	2.1022e-05	1.80117e-05	1.75473e-05
860	2014	11	30339	NA	0.283176039	0.264402209	0.349926988	0.273576147	0.026930411	0.021203461	0.11486216	0.114859998	0.670804005	0.570173789	0.6590067	0.557829475	9.33373e-06	8.71493e-06	1.15339e-05	9.01731e-06	8.8765e-07	6.98885e-07	3.78596e-06	3.78589e-06	2.21103e-05	2.17214e-05	1.87934e-05	1.83865e-05
861	2014	12	30954	NA	0.306952963	0.288818364	0.364976203	0.290667947	0.025562338	0.01993433	0.13865393	0.138649716	0.704817854	0.606978115	0.694734866	0.596358511	9.91642e-06	9.33057e-06	1.17909e-05	9.39032e-06	8.25817e-07	6.43998e-07	4.47935e-06	4.47922e-06	2.27698e-05	2.24441e-05	1.9609e-05	1.9266e-05
862	2014	13	32449	NA	0.341866213	0.324155617	0.391129598	0.317310966	0.024930281	0.019255975	0.171971475	0.171964257	0.760899274	0.663907904	0.752518848	0.655062003	1.05355e-05	9.9897e-06	1.20537e-05	9.77876e-06	7.68291e-07	5.93423e-07	5.29975e-06	5.29952e-06	2.34491e-05	2.31908e-05	2.046e-05	2.01874e-05
863	2014	14	32697	NA	0.365984407	0.349707019	0.402901483	0.332962306	0.023370921	0.017879339	0.205023053	0.205012074	0.789586098	0.698014904	0.783497689	0.691638955	1.11932e-05	1.06954e-05	1.23223e-05	1.01833e-05	7.14773e-07	5.46819e-07	6.27039e-06	6.27006e-06	2.41486e-05	2.39624e-05	2.1348e-05	2.1153e-05
864	2014	15	32289	NA	0.383980423	0.369738986	0.406740246	0.342408989	0.021471608	0.016269624	0.239546083	0.239530483	0.802993288	0.719219826	0.799462607	0.71567621	1.1892e-05	1.14509e-05	1.25969e-05	1.06045e-05	6.64982e-07	5.03875e-07	7.41881e-06	7.41833e-06	2.48689e-05	2.47596e-05	2.22745e-05	2.21647e-05
865	2014	16	33426	NA	0.42231714	0.409797465	0.430445879	0.369129173	0.02067933	0.01551982	0.293398966	0.293376462	0.856066421	0.776858159	0.855148853	0.776312971	1.26344e-05	1.22598e-05	1.28776e-05	1.10432e-05	6.1866e-07	4.64304e-07	8.77757e-06	8.77689e-06	2.56108e-05	2.55833e-05	2.32411e-05	2.32248e-05
866	2014	17	34216	NA	0.459286149	0.44911577	0.450437953	0.393483565	0.01969352	0.014638981	0.355339182	0.355307814	0.902439351	0.829730065	0.904482761	0.832668467	1.34231e-05	1.31259e-05	1.31645e-05	1.15e-05	5.75565e-07	4.2784e-07	1.03852e-05	1.03843e-05	2.63748e-05	2.64345e-05	2.42498e-05	2.43356e-05
867	2014	18	34039	NA	0.303141308	0.296329595	0.416818877	0.370325854	0.014915826	0.016542313	0.214896654	0.213394759	0.802630954	0.730482364	0.663605873	0.601187186	8.90571e-06	8.70559e-06	1.22453e-05	1.08795e-05	4.38198e-07	4.85981e-07	6.31325e-06	6.26913e-06	2.35797e-05	1.94955e-05	2.14602e-05	1.76617e-05
868	2014	19	33858	NA	0.335822088	0.326640473	0.487583882	0.432027965	0.017037074	0.018771482	0.253547966	0.251553496	0.916962749	0.832148538	0.767289861	0.692757887	9.91854e-06	9.64736e-06	1.44008e-05	1.276e-05	5.03192e-07	5.54418e-07	7.48857e-06	7.42966e-06	2.70826e-05	2.2662e-05	2.45776e-05	2.04607e-05
869	2014	20	34010	NA	0.375462945	0.363426634	0.575053492	0.508197672	0.019638987	0.021499746	0.301511197	0.298872863	1.056824573	0.956392475	0.894674943	0.805104776	1.10398e-05	1.06859e-05	1.69084e-05	1.49426e-05	5.77447e-07	6.3216e-07	8.86537e-06	8.78779e-06	3.10739e-05	2.63062e-05	2.81209e-05	2.36726e-05
870	2014	21	34981	NA	0.429574043	0.413842154	0.693335642	0.611175451	0.023165354	0.025201127	0.366419882	0.362887127	1.245916588	1.124436815	1.066711801	0.956845724	1.22802e-05	1.18305e-05	1.98203e-05	1.74716e-05	6.62227e-07	7.20423e-07	1.04748e-05	1.03738e-05	3.5617e-05	3.0494e-05	3.21442e-05	2.73533e-05
871	2014	22	35379	NA	0.482980491	0.463160387	0.820658878	0.721637408	0.026851101	0.029031266	0.43701302	0.432407361	1.442837346	1.298688692	1.248856164	1.116754006	1.36516e-05	1.30914e-05	2.31962e-05	2.03973e-05	7.58956e-07	8.20579e-07	1.23523e-05	1.22221e-05	4.07823e-05	3.52994e-05	3.67079e-05	3.15654e-05
872	2014	23	35712	NA	0.541638215	0.517099764	0.967906095	0.849101529	0.031042456	0.033360986	0.519178885	0.513237729	1.665925848	1.495593956	1.457232283	1.299172264	1.51668e-05	1.44797e-05	2.71031e-05	2.37764e-05	8.69244e-07	9.34167e-07	1.45379e-05	1.43716e-05	4.66489e-05	4.08051e-05	4.18793e-05	3.63792e-05
873	2014	24	35531	NA	0.598337897	0.568765011	1.123374432	0.983234271	0.035350067	0.037766614	0.60675913	0.599262916	1.89397043	1.696017522	1.673653449	1.487780754	1.68399e-05	1.60076e-05	3.16167e-05	2.76726e-05	9.94908e-07	1.06292e-06	1.70769e-05	1.68659e-05	5.33047e-05	4.7104e-05	4.77335e-05	4.18728e-05
874	2014	25	35358	NA	0.660698912	0.625416551	1.301963978	1.137034278	0.040237126	0.042740129	0.70787184	0.698476709	2.151455278	1.921840424	1.919928458	1.701909536	1.8686e-05	1.76881e-05	3.68223e-05	3.21578e-05	1.13799e-06	1.20878e-06	2.00201e-05	1.97544e-05	6.08478e-05	5.42997e-05	5.43538e-05	4.81336e-05
875	2014	26	34376	NA	0.712329494	0.67155907	1.47182749	1.282654405	0.044716376	0.047230508	0.805253005	0.793820914	2.385247436	2.12556825	2.148758939	1.899589376	2.07217e-05	1.95357e-05	4.28156e-05	3.73125e-05	1.3008e-06	1.37394e-06	2.34249e-05	2.30923e-05	6.9387e-05	6.25075e-05	6.18329e-05	5.52592e-05
876	2014	27	35092	NA	0.80589091	0.756789611	1.744199279	1.516921297	0.05214431	0.054772954	0.959946916	0.945424753	2.77379449	2.466046539	2.52157117	2.223342959	2.29651e-05	2.15659e-05	4.97036e-05	4.3227e-05	1.48593e-06	1.56084e-06	2.73551e-05	2.69413e-05	7.90435e-05	7.1856e-05	7.02738e-05	6.33575e-05
877	2014	28	34572	NA	0.879362734	0.822660548	1.991567444	1.728670442	0.058644379	0.061269583	1.102243888	1.084535316	3.109806207	2.758509212	2.851767538	2.508159361	2.54357e-05	2.37956e-05	5.76064e-05	5.0002e-05	1.6963e-06	1.77223e-06	3.18826e-05	3.13703e-05	8.99516e-05	8.24878e-05	7.97903e-05	7.25489e-05
878	2014	29	34581	NA	0.973619764	0.907514979	2.305083776	1.997055732	0.066920329	0.069549172	1.282498468	1.260682668	3.536255441	3.12987953	3.270012589	2.869054451	2.81548e-05	2.62432e-05	6.66575e-05	5.77501e-05	1.93518e-06	2.0112e-06	3.70868e-05	3.64559e-05	0.00010226	9.4561e-05	9.05086e-05	8.29662e-05
879	2014	30	35117	NA	1.093730662	1.015885384	2.704215798	2.33866029	0.077476876	0.080108285	1.512010619	1.484852709	4.07826409	3.601894381	3.801432622	3.327573116	3.11453e-05	2.89286e-05	7.70059e-05	6.65962e-05	2.20625e-06	2.28118e-06	4.30564e-05	4.2283e-05	0.000116134	0.00010825	0.000102568	9.47568e-05
880	2014	31	35486	NA	1.221867293	1.13106188	3.151750846	2.721046983	0.089199303	0.091768643	1.770372369	1.736878518	4.675428724	4.120761312	4.391376806	3.835434236	3.44324e-05	3.18735e-05	8.88167e-05	7.66795e-05	2.51365e-06	2.58605e-06	4.98893e-05	4.89455e-05	0.000131754	0.00012375	0.000116124	0.000108083
881	2014	32	34594	NA	1.316056848	1.214291833	3.538039055	3.049588166	0.099008039	0.101364735	1.995862006	1.956177674	5.165664856	4.543718215	4.887130716	4.259355633	3.80429e-05	3.51012e-05	0.000102273	8.81537e-05	2.862e-06	2.93012e-06	5.76939e-05	5.65467e-05	0.000149323	0.000141271	0.000131344	0.000123124
882	2014	33	35391	NA	1.486642158	1.367410989	4.161192502	3.581185592	0.115250633	0.117435503	2.35665893	2.307513052	5.98320564	5.252632227	5.699690584	4.957468024	4.20062e-05	3.86373e-05	0.000117578	0.000101189	3.2565e-06	3.31823e-06	6.65892e-05	6.52006e-05	0.00016906	0.000161049	0.000148417	0.000140077
883	2014	34	35102	NA	1.627114365	1.492151756	4.737138544	4.070910924	0.129980649	0.131834939	2.692538643	2.633757	6.711864891	5.881294476	6.435633925	5.586775907	4.63539e-05	4.2509e-05	0.000134954	0.000115974	3.70294e-06	3.75577e-06	7.67061e-05	7.50315e-05	0.00019121	0.000183341	0.000167549	0.000159158
884	2014	35	34955	NA	1.786903075	1.634015992	5.40566219	4.639027525	0.147084884	0.148515463	3.082602936	3.012273147	7.551713346	6.605270778	7.285603873	6.313051537	5.11201e-05	4.67463e-05	0.000154646	0.000132714	4.20784e-06	4.24876e-06	8.81878e-05	8.61757e-05	0.000216041	0.000208428	0.000188965	0.000180605
885	2014	36	34031	NA	1.917364748	1.748551925	6.020960777	5.16038876	0.162615106	0.163482924	3.443604009	3.361627992	8.298323184	7.245688168	8.052365685	6.965362353	5.63417e-05	5.13812e-05	0.000176926	0.000151638	4.77844e-06	4.80394e-06	0.00010119	9.87813e-05	0.000243846	0.000236619	0.000212914	0.000204677
886	2014	37	34970	NA	2.170185525	1.974000434	7.066987618	6.04958482	0.18963775	0.189845479	4.052437756	3.95192927	9.614911868	8.381225439	9.380644854	8.101061831	6.20585e-05	5.64484e-05	0.000202087	0.000172994	5.42287e-06	5.42881e-06	0.000115883	0.000113009	0.000274947	0.000268248	0.000239669	0.000231657
887	2014	38	35759	NA	2.442815479	2.216540793	8.240770021	7.046438945	0.219924217	0.219264614	4.736312258	4.614091265	11.0744886	9.638014382	10.85941583	9.363696477	6.83133e-05	6.19855e-05	0.000230453	0.000197054	6.15018e-06	6.13173e-06	0.000132451	0.000129033	0.000309698	0.000303683	0.000269527	0.000261856
888	2014	39	37269	NA	2.800850777	2.535524535	9.778450007	8.352541066	0.259782268	0.257977066	5.631044471	5.480050154	12.9876116	11.28557294	12.79524563	11.01700855	7.51523e-05	6.80331e-05	0.000262375	0.000224115	6.97047e-06	6.92203e-06	0.000151092	0.00014704	0.000348483	0.000343321	0.000302814	0.000295608
889	2014	40	37795	NA	3.122815881	2.820818245	11.2717825	9.618867505	0.298391008	0.295181749	6.50150404	6.320563733	14.80518155	12.84598001	14.64909445	12.59628902	8.26251e-05	7.46347e-05	0.000298235	0.000254501	7.89499e-06	7.81007e-06	0.00017202	0.000167233	0.000391723	0.000387593	0.000339886	0.000333279
890	2014	41	38908	NA	3.532267622	3.184133743	13.16828594	11.22740464	0.347692603	0.342678983	7.605165658	7.38573529	17.11475664	14.82901049	17.0014762	14.60083964	9.07851e-05	8.18375e-05	0.000338447	0.000288563	8.93628e-06	8.80742e-06	0.000195465	0.000189826	0.000439878	0.000436966	0.00038113	0.000375266
891	2014	42	38900	NA	3.877928732	3.489029147	14.91654191	12.70788002	0.393212081	0.386156361	8.623065223	8.365395759	19.19501488	16.60911883	19.13658214	16.41562864	9.96897e-05	8.96923e-05	0.000383459	0.000326681	1.01083e-05	9.9269e-06	0.000221673	0.000215049	0.000493445	0.000491943	0.00042697	0.000421996
892	2014	43	38581	NA	4.220773977	3.79072292	16.73463953	14.24663123	0.440846079	0.431443289	9.68010042	9.380826939	21.33408203	18.4364606	21.33786945	18.28473739	0.0001094	9.82536e-05	0.000433753	0.000369265	1.14265e-05	1.11828e-05	0.000250903	0.000243146	0.000552969	0.000553067	0.000477864	0.000473931
893	2014	44	39373	NA	4.724092385	4.235762444	19.2868738	16.40909273	0.508234104	0.495743478	11.15966651	10.80303039	24.37334938	21.03744567	24.4475101	20.92952732	0.000119983	0.00010758	0.00048985	0.00041676	1.29082e-05	1.2591e-05	0.000283434	0.000274377	0.000619037	0.000620921	0.000534311	0.000531571
894	2014	45	39085	NA	5.140011801	4.601704162	21.586887	18.35590073	0.569564291	0.553794326	12.48996345	12.07773088	27.05812183	23.32804804	27.20824631	23.27314268	0.000131509	0.000117736	0.000552306	0.000469641	1.45725e-05	1.4169e-05	0.000319559	0.000309012	0.000692289	0.00069613	0.000596854	0.000595449
895	2014	46	37984	NA	5.47169255	4.891879253	23.61529032	20.07141379	0.624476671	0.605327749	13.65847161	13.19327953	29.37741992	25.3003261	29.60337259	25.30276325	0.000144053	0.000128788	0.000621717	0.000528418	1.64405e-05	1.59364e-05	0.000359585	0.000347338	0.000773416	0.000779364	0.000666079	0.000666143
896	2014	47	38149	NA	6.015947015	5.371747684	26.65536046	22.64666575	0.707126492	0.683433342	15.40589506	14.86485762	32.92881727	28.33016275	33.24064673	28.39298731	0.000157696	0.00014081	0.000698717	0.000593637	1.85359e-05	1.79148e-05	0.000403835	0.000389653	0.000863163	0.000871337	0.000742619	0.000744266
897	2014	48	37478	NA	6.465914703	5.767096679	29.38209362	24.95591658	0.782716212	0.754369546	16.96424626	16.35039409	36.06649996	31.00031883	36.45896024	31.12456918	0.000172526	0.00015388	0.000783982	0.000665882	2.08847e-05	2.01283e-05	0.000452645	0.000436266	0.000962338	0.00097281	0.00082716	0.000830476
898	2014	49	36856	NA	6.952281505	6.19481534	32.36797873	27.486123	0.866693698	0.833071533	18.66262628	17.96730473	39.50253866	33.92385108	39.97361174	34.10927505	0.000188634	0.000168082	0.000878228	0.000745771	2.35157e-05	2.26034e-05	0.000506366	0.0004875	0.001071808	0.001084589	0.000920443	0.000925474
899	2014	50	35006	NA	7.215394625	6.423814002	34.383259	29.19363034	0.926285764	0.888085043	19.79089623	19.03219299	41.74486967	35.82036322	42.27082758	36.05640829	0.000206119	0.000183506	0.00098221	0.000833961	2.64608e-05	2.53695e-05	0.000565357	0.000543684	0.001192506	0.001207531	0.001023264	0.001030007
900	2014	51	34377	NA	7.737789125	6.883981736	37.70212367	32.01003003	1.022895059	0.978339597	21.65715351	20.80341451	45.56454173	39.068737	46.1524819	39.35699843	0.000225086	0.00020025	0.001096725	0.000931147	2.97552e-05	2.84591e-05	0.00062999	0.000605155	0.001325437	0.00134254	0.001136479	0.001144864
901	2014	52	33663	NA	8.269246036	7.352529592	41.15665457	34.94423823	1.125620707	1.074127121	23.58569399	22.63020371	49.54101028	42.44939141	50.1769756	42.78181149	0.000245648	0.000218416	0.001222608	0.001038061	3.34379e-05	3.19082e-05	0.000700641	0.000672257	0.001471675	0.001490568	0.00126101	0.001270885
902	2014	53	33231	NA	8.903352191	7.912806868	45.21850379	38.39750322	1.247884417	1.188226139	25.84364156	24.7683313	54.2454179	46.45181288	54.91808746	46.82097539	0.000267923	0.000238115	0.001360733	0.001155472	3.75518e-05	3.57566e-05	0.000777697	0.000745338	0.001632374	0.001652616	0.001397846	0.001408955
903	2014	54	33349	NA	9.739190701	8.652948623	50.42399398	42.82638008	1.405468141	1.335558609	28.73158499	27.50442302	60.32046343	51.62570939	61.01981588	52.02461706	0.000292038	0.000259467	0.001512009	0.001284188	4.21442e-05	4.00479e-05	0.000861543	0.000824745	0.001808764	0.001829735	0.001548044	0.001560005
904	2014	55	32703	NA	10.40376239	9.241745834	54.85545096	46.6033658	1.545783144	1.466100667	31.15177863	29.78670037	65.47661977	56.0116186	66.15878298	56.4132392	0.000318129	0.000282596	0.001677383	0.001425049	4.72673e-05	4.48308e-05	0.000952566	0.000910825	0.002002159	0.002023019	0.001712736	0.001725017
905	2014	56	31891	NA	11.04502262	9.810940523	59.24807187	50.35366964	1.689535952	1.599602279	33.52230632	32.01597359	70.60544501	60.37391386	71.23208224	60.75293775	0.000346337	0.00030764	0.00185783	0.00157893	5.29785e-05	5.01584e-05	0.001051153	0.001003919	0.002213961	0.002233611	0.001893133	0.001905018
906	2014	57	32035	NA	12.07123508	10.72344369	65.81135321	55.95683964	1.900981542	1.796833776	37.08625622	35.37820308	78.34671359	66.96994451	78.89247347	67.30819022	0.000376814	0.000334741	0.002054358	0.001746741	5.93408e-05	5.60897e-05	0.001157679	0.001104361	0.00244566	0.002462696	0.002090524	0.002101083
907	2014	58	31164	NA	12.76854899	11.34542443	70.67981703	60.12834751	2.07002592	1.953652357	39.65664682	37.78551959	84.10655554	71.87300064	84.50125025	72.12382591	0.000409721	0.000364055	0.002267996	0.001929417	6.64236e-05	6.26894e-05	0.001272515	0.001212473	0.002698837	0.002711502	0.002306283	0.002314331
908	2014	59	30291	NA	13.48640506	11.98754168	75.72130326	64.45690794	2.250718388	2.121242083	42.28661745	40.24349295	90.12088685	76.9957786	90.30637254	77.11873264	0.000445228	0.000395746	0.002499795	0.002127923	7.43032e-05	7.00288e-05	0.001396013	0.001328563	0.00297517	0.002981294	0.00254187	0.002545929
909	2014	60	29791	NA	14.40438672	12.80977586	81.94980392	69.80762856	2.474532342	2.32924867	45.53580029	43.28383046	97.60829333	83.38010955	97.5170307	83.32789344	0.000483515	0.000429988	0.002750824	0.002343246	8.30631e-05	7.81863e-05	0.001528509	0.001452916	0.003276436	0.003273372	0.002798836	0.002797083
910	2014	61	29377	NA	15.4161917	13.71812592	88.78196819	75.6866624	2.726035738	2.563090774	49.06885298	46.58598593	105.8896397	90.44660124	105.4360638	90.15922075	0.000524771	0.000466968	0.003022159	0.002576392	9.27949e-05	8.72482e-05	0.001670315	0.001585798	0.003604508	0.003589068	0.003078824	0.003069041
911	2014	62	28129	NA	16.01093834	14.2581602	93.24428567	79.55957848	2.914137155	2.73721067	51.24309364	48.59125063	111.4292758	95.17653351	110.5396641	94.60034505	0.000569197	0.000506885	0.003314881	0.002828383	0.000103599	9.73092e-05	0.001821718	0.001727443	0.003961366	0.00392974	0.003383573	0.00336309
912	2014	63	28323	NA	17.47541276	15.57619111	102.8143924	87.80835958	3.273724172	3.072289869	56.16359509	53.19216487	123.1793343	105.2177418	121.6973046	104.2441608	0.000617004	0.000549948	0.003630067	0.003100249	0.000115585	0.000108473	0.001982968	0.001878055	0.004349092	0.004296766	0.003714922	0.003680548
913	2014	64	28277	NA	18.90079559	16.86394305	112.2253169	95.94459987	3.64417183	3.417408468	60.91659119	57.6228944	134.8776888	115.223362	132.6626448	113.7517825	0.000668416	0.000596384	0.003968784	0.003393026	0.000128874	0.000120855	0.002154281	0.002037801	0.004769873	0.004691539	0.004074809	0.004022767
914	2014	65	28527	NA	20.64402061	18.44066764	123.5812484	105.7708661	4.096376285	3.839121903	66.63416979	62.95349658	149.0821567	127.3808531	145.9287247	125.2655679	0.000723666	0.000646429	0.00433208	0.003707746	0.000143596	0.000134579	0.002335828	0.002206804	0.005226002	0.00511546	0.004465273	0.004391123
915	2014	66	28518	NA	22.32963069	19.97217252	134.6327225	115.3676215	4.559913207	4.27148341	72.08594498	68.01951495	163.1195476	139.4091593	158.8432879	136.5160586	0.000783001	0.000700336	0.004720974	0.004045432	0.000159896	0.000149782	0.002527735	0.002385143	0.00571988	0.005569931	0.004888462	0.004787014
916	2014	67	29315	NA	24.82044327	22.23170705	150.5749298	129.193853	5.215989701	4.884330405	80.03207674	75.42299422	183.3364505	156.736335	177.5417813	152.7854431	0.000846681	0.000758373	0.005136447	0.00440709	0.000177929	0.000166615	0.002730073	0.002572846	0.006254015	0.006056346	0.005346626	0.005211852
917	2014	68	25647	NA	23.46638711	21.05169724	143.0957284	122.9441201	5.074675281	4.75093187	75.47540129	71.03927846	175.195145	149.8329253	168.6568055	145.3430907	0.000914976	0.000820825	0.005579433	0.004793704	0.000197866	0.000185243	0.002942855	0.002769886	0.006831019	0.006576083	0.005842123	0.00566706
918	2014	69	24412	NA	24.12325511	21.67766491	147.7123835	127.0942649	5.368036385	5.025095325	77.28921664	72.654434	181.9575283	155.6855478	174.0696423	150.2329712	0.000988172	0.000887992	0.00605081	0.005206221	0.000219893	0.000205845	0.003166034	0.002976177	0.00745361	0.007130495	0.006377419	0.006154062
919	2014	70	21223	NA	22.63575981	20.37818346	139.0400406	119.8154791	5.182923654	4.851969341	72.14745534	67.7346706	172.4285642	147.6078028	163.8606146	141.6482071	0.001066567	0.000960193	0.006551385	0.005645549	0.000244213	0.000228618	0.003399494	0.003191569	0.008124608	0.007720898	0.006955087	0.006674278
920	2014	71	19046	NA	21.91193358	19.76528099	134.8815594	116.419481	5.162300837	4.833447462	69.38550251	65.05822489	168.4987121	144.3268982	159.0067161	137.6856999	0.001150474	0.001037765	0.007081884	0.006112542	0.000271044	0.000253778	0.003643049	0.003415847	0.008846934	0.008348562	0.007577806	0.007229114
921	2014	72	16096	NA	19.96256628	18.04465811	123.0208061	106.3623019	4.838876409	4.531946268	62.71705393	58.72990076	154.9015399	132.7656636	145.1006265	125.8699632	0.001240219	0.001121065	0.007642943	0.006607996	0.000300626	0.000281557	0.003896437	0.003648726	0.009623605	0.009014701	0.008248364	0.007819953
922	2014	73	16410	NA	21.9260974	19.86377192	135.1378834	117.0464896	5.468116117	5.123427017	68.25445605	63.83244102	171.6113139	147.1919471	159.5127102	138.6341246	0.001336142	0.001210468	0.008235093	0.007132632	0.000333219	0.000312214	0.004159321	0.00388985	0.010457728	0.009720458	0.008969649	0.008448149
923	2014	74	15277	NA	21.97748802	19.95743045	135.3351649	117.4356889	5.638782604	5.286239723	67.69666348	63.22825731	173.4321371	148.8691	159.9027502	139.2500629	0.0014386	0.001306371	0.008858753	0.007687091	0.000369103	0.000346026	0.00443128	0.004138788	0.0113525	0.010466895	0.009744655	0.009115014
924	2014	75	14273	NA	22.09404936	20.11343199	135.7963228	118.0651322	5.831713878	5.470820443	67.25169317	62.7302986	175.7177049	150.9579945	160.6423376	140.1866577	0.001547961	0.001409194	0.00951421	0.008271921	0.000408584	0.000383299	0.004711812	0.004395032	0.012311196	0.011254981	0.010576473	0.009821807
925	2014	76	13027	NA	21.68489947	19.79295608	132.8964694	115.778345	5.888091758	5.528173268	65.13931029	60.67980152	173.7432843	149.3973814	157.4388142	137.6918578	0.001664612	0.001519379	0.010201617	0.008887568	0.000451991	0.000424363	0.005000331	0.004658003	0.013337168	0.012085577	0.011468288	0.010569729
926	2014	77	12031	NA	21.52288761	19.69945764	131.3902573	114.7079042	6.01169088	5.649507846	63.71816635	59.27721737	173.6534019	149.4656421	155.9148654	136.6709901	0.001788953	0.001637392	0.010920976	0.009534362	0.000499683	0.000469579	0.005296165	0.00492704	0.014433829	0.012959427	0.012423376	0.011359903
927	2014	78	10870	NA	20.88560361	19.17164349	126.8760082	111.0099784	6.000739322	5.645230864	60.85635	56.53933067	169.6225804	146.1482486	150.8445052	132.5419212	0.001921399	0.001763721	0.011672126	0.01021251	0.000552046	0.00051934	0.00559856	0.00520141	0.015604653	0.013877139	0.013445101	0.012193369
928	2014	79	10341	NA	21.32708829	19.6363407	128.7944491	112.9452651	6.302801097	5.936487984	61.08094164	56.67184971	174.2784989	150.3260992	153.4519442	135.1679401	0.002062382	0.001898882	0.012454738	0.010922083	0.000609496	0.000574073	0.005906676	0.005480307	0.016853157	0.014839178	0.014536902	0.013071071
929	2014	80	9783	NA	21.64340015	19.99075778	129.8038061	114.0992326	6.578918534	6.204769009	60.84628705	56.37795621	177.8832578	153.6154987	155.0199419	136.9017461	0.002212348	0.002043418	0.013268303	0.011663011	0.000672485	0.00063424	0.006219594	0.005762849	0.018182895	0.015845849	0.01570229	0.013993841
930	2014	81	9744	NA	23.11042768	21.416309	137.5084967	121.1672597	7.225146641	6.824156336	63.68984045	58.93260901	190.9574659	165.1105185	164.6471448	145.7935536	0.00237176	0.002197897	0.01411212	0.012435064	0.000741497	0.000700344	0.006536314	0.006048092	0.019597441	0.016897285	0.01694484	0.014962393
931	2014	82	8863	NA	22.52172201	20.9425329	132.8146596	117.32708	7.241568111	6.850498683	60.76262207	56.14731005	187.012683	161.9108871	159.4758196	141.6068444	0.002541095	0.002362917	0.014985294	0.013237852	0.000817056	0.000772932	0.006855762	0.006335023	0.021100382	0.017993436	0.018268181	0.015977304
932	2014	83	8358	NA	22.74082486	21.2218331	132.7812511	117.6038511	7.519903397	7.125989337	59.9836667	55.35145969	189.687285	164.4518864	159.9224294	142.4120205	0.002720845	0.002539104	0.015886725	0.014070813	0.000899725	0.000852595	0.007176797	0.006622572	0.022695296	0.019134055	0.019675985	0.017039007
933	2014	84	7277	NA	21.18712794	19.84522085	122.3635335	108.6689266	7.205030742	6.840189879	54.56446713	50.28127554	177.4550523	154.0683425	147.8590997	132.0613639	0.00291152	0.002727116	0.016815107	0.014933204	0.00099011	0.000939974	0.007498209	0.006909616	0.024385743	0.020318689	0.021171959	0.018147776
934	2014	85	6592	NA	20.52511719	19.29899778	117.1327119	104.3124601	7.177773915	6.827749525	51.54109686	47.42933156	172.5472055	150.0327707	142.0356311	127.2500789	0.00311364	0.002927639	0.017768919	0.015824099	0.001088861	0.001035763	0.007818734	0.007194984	0.026175244	0.021546667	0.022759826	0.019303713
935	2014	86	5685	NA	18.91823055	17.85882927	106.5734324	95.18041787	6.803113277	6.484956515	46.25917209	42.50938892	159.5623912	138.9602697	129.715165	116.5808253	0.003327745	0.003141395	0.018746426	0.016742378	0.001196678	0.001140714	0.008137058	0.007477465	0.028067263	0.022817091	0.024443319	0.020506741
936	2014	87	5186	NA	18.43304233	17.47233509	102.4010952	91.72336118	6.816005737	6.511738426	43.83114768	40.22167818	155.9180924	136.0088889	125.1320978	112.8296653	0.003554385	0.003369135	0.01974568	0.017686726	0.001314309	0.001255638	0.008451822	0.007755819	0.030065193	0.024128827	0.026226164	0.021756588
937	2014	88	4503	NA	17.08495279	16.26324741	93.50261578	84.00630206	6.495837135	6.220507734	39.45365427	36.15360399	144.8720076	126.5886245	114.7386783	103.8066562	0.003794127	0.003611647	0.020764516	0.01865563	0.001442558	0.001381414	0.008761638	0.008028782	0.032172331	0.025480497	0.028112064	0.023052777
938	2014	89	3700	NA	14.97592836	14.31808356	80.66207358	72.69529083	5.854451263	5.620263564	33.54084375	30.69177762	127.249881	111.3873225	99.42075467	90.26009431	0.004047548	0.003869752	0.02180056	0.019647376	0.001582284	0.00151899	0.009065093	0.008295075	0.03439186	0.026870474	0.030104682	0.02439462
939	2014	90	3038	NA	13.10970316	12.59040636	69.42204328	62.76522921	5.269131957	5.071604947	28.43799773	25.98528301	111.5760949	97.84676454	85.96591487	78.32329845	0.004315241	0.004144308	0.022851232	0.020660049	0.001734408	0.001669389	0.009360763	0.008553418	0.036726825	0.028296878	0.032207625	0.025781204
940	2014	91	2407	NA	11.06692846	10.67794895	57.56039916	52.21152723	4.573090274	4.413753189	23.22086194	21.18770067	94.3065381	82.85959429	71.62647057	65.49780807	0.00459781	0.004436206	0.023913751	0.021691536	0.001899913	0.001833715	0.009647221	0.008802535	0.039180116	0.02975757	0.034424426	0.027211387
941	2014	92	1776	NA	8.695063601	8.429570479	44.37362126	40.38539981	3.693810137	3.575368752	17.6233401	16.05711251	74.15588057	65.28314055	55.50027272	50.94240574	0.004895869	0.00474638	0.024985147	0.022739527	0.002079848	0.002013158	0.009923052	0.009041167	0.041754437	0.031250154	0.036758525	0.028683787
942	2014	93	1477	NA	7.695236139	7.496951086	38.49397235	35.15484608	3.360667687	3.262690788	15.04599058	13.68895919	65.6560348	57.91796448	48.40420575	44.60064444	0.005210045	0.005075796	0.02606227	0.023801521	0.002275334	0.002208999	0.010186859	0.009268083	0.044452292	0.032771974	0.039213246	0.03019678
943	2014	94	848	NA	4.698744472	4.600793004	23.01624813	21.0938571	2.109453415	2.054378372	8.850813426	8.040812291	40.09000642	35.43942915	29.10346213	26.92272262	0.005540972	0.005425463	0.027141802	0.024874831	0.002487563	0.002422616	0.01043728	0.00948209	0.047275951	0.03432012	0.04179178	0.031748494
944	2014	95	671	NA	3.951717411	3.889403357	18.93580456	17.41687645	1.823648623	1.781836621	7.161581056	6.496649305	33.70260806	29.85759405	24.08314922	22.36899472	0.005889296	0.005796428	0.028220275	0.025956597	0.002717807	0.002655494	0.010672997	0.009682041	0.050227434	0.03589143	0.04449716	0.033336803
945	2014	96	420	NA	2.627380067	2.599706621	12.30351537	11.35839079	1.246315608	1.221875754	4.574954236	4.14407608	22.38956181	19.87954112	15.74264684	14.68291876	0.006255667	0.006189778	0.029294084	0.027043788	0.002967418	0.002909228	0.010892748	0.009866848	0.05330848	0.037482492	0.047332241	0.03495933
946	2014	97	223	NA	1.480885867	1.473280568	6.770170285	6.273708068	0.722036664	0.710373307	2.47426045	2.237914613	12.60407789	11.21682791	8.716994753	8.164798359	0.006640744	0.006606639	0.030359508	0.02813322	0.003237833	0.003185531	0.011095338	0.010035492	0.056520529	0.039089663	0.050299677	0.036613446
947	2014	98	153	NA	1.07791406	1.078371842	4.80614737	4.470900062	0.540178144	0.53339487	1.725786557	1.558615509	9.159297294	8.170490065	6.228487028	5.859328713	0.00704519	0.007048182	0.031412728	0.029221569	0.003530576	0.003486241	0.011279651	0.010187029	0.059864688	0.040709066	0.053401896	0.038296266
948	2014	99	109	NA	0.814194285	0.819202143	3.537033668	3.303286781	0.419352087	0.415653222	1.24746757	1.124945979	6.904247164	6.173877496	4.614690685	4.360508104	0.007469672	0.007515616	0.03244985	0.030305383	0.003847267	0.003813332	0.011444657	0.010320605	0.063341717	0.042336612	0.056641078	0.040004662
949	2014	100	61	NA	0.482806488	0.488621815	2.041482652	1.914247234	0.255566793	0.254304097	0.706954935	0.636562874	4.084071837	3.661166941	2.682048649	2.545850748	0.00791486	0.008010194	0.033466929	0.031381102	0.00418962	0.00416892	0.011589425	0.010435457	0.066951997	0.043968011	0.06001913	0.041735258
950	2014	101	38	NA	0.318494132	0.324261967	1.309479604	1.232912805	0.173259081	0.173100214	0.445099018	0.4001751	2.686429434	2.414431196	1.732753894	1.652408961	0.008381425	0.00853321	0.03445999	0.032445074	0.00455945	0.004555269	0.011713132	0.010530924	0.070695511	0.045598787	0.063537663	0.043484446
951	2014	102	22	NA	0.195140746	0.199892021	0.77935123	0.736858644	0.109090883	0.109445722	0.259931479	0.233341957	1.640580036	1.47835526	1.038934555	0.995464559	0.008870034	0.009086001	0.035425056	0.033493575	0.004958677	0.004974806	0.011815067	0.010606453	0.07457182	0.047224298	0.067197966	0.045248389
952	2014	103	15	NA	0.14072033	0.145049207	0.545372614	0.51784246	0.080839933	0.081451876	0.178419628	0.159924056	1.178700586	1.065014779	0.732596343	0.705345491	0.009381355	0.009669947	0.036358174	0.034522831	0.005389329	0.005430125	0.011894642	0.010661604	0.078580039	0.048839756	0.071000985	0.047023033
953	2014	104	5	NA	0.049580256	0.051432353	0.186277206	0.177645193	0.029267737	0.029620008	0.059756969	0.053480273	0.413594106	0.374736485	0.252201242	0.2440206	0.009916051	0.010286471	0.037255441	0.035529039	0.005853547	0.005924002	0.011951394	0.010696055	0.082718821	0.050440248	0.074947297	0.04880412
954	2014	105	4	NA	0.041899109	0.043748143	0.152452118	0.146033558	0.025414357	0.025837597	0.047939969	0.042838413	0.347945338	0.316148348	0.208083043	0.202348814	0.010474777	0.010937036	0.03811303	0.03650839	0.006353589	0.006459399	0.011984992	0.010709603	0.086986335	0.052020761	0.079037087	0.050587203
955	2014	0	29005	NA	1.703073423	1.363819953	3.492781713	3.273296505	0.033563063	0.033561062	0.066498608	0.066488934	5.194404409	4.631122985	5.193031489	4.631106699	5.87165e-05	4.70202e-05	0.00012042	0.000112853	1.15715e-06	1.15708e-06	2.29266e-06	2.29233e-06	0.000179087	0.000179039	0.000159666	0.000159666
956	2014	1	29908	NA	0.703081487	0.562998805	1.340032291	1.075961933	0.022471072	0.022472638	0.103279547	0.103285801	2.044216187	1.648087538	2.04401513	1.648086242	2.35081e-05	1.88244e-05	4.48051e-05	3.59757e-05	7.5134e-07	7.51392e-07	3.45324e-06	3.45345e-06	6.83501e-05	6.83434e-05	5.51052e-05	5.51052e-05
957	2014	2	30149	NA	0.283758573	0.227210786	0.502608837	0.345763785	0.014708116	0.014711042	0.156814832	0.156856641	0.786482249	0.573383609	0.786535436	0.573384724	9.41187e-06	7.53626e-06	1.66708e-05	1.14685e-05	4.87848e-07	4.87945e-07	5.20133e-06	5.20271e-06	2.60865e-05	2.60883e-05	1.90183e-05	1.90184e-05
958	2014	3	31228	NA	0.117673329	0.094218488	0.19370048	0.114168901	0.009891815	0.009895063	0.244650253	0.244765904	0.310911471	0.204972686	0.310984111	0.204973644	3.7682e-06	3.01712e-06	6.20278e-06	3.65598e-06	3.16761e-07	3.16865e-07	7.83432e-06	7.83803e-06	9.95618e-06	9.9585e-06	6.56375e-06	6.56378e-06
959	2014	4	31605	NA	0.193068913	0.170808765	0.312414236	0.214589747	0.046505367	0.039156678	0.036868348	0.036870642	0.56883989	0.441174002	0.545944037	0.419008524	6.10881e-06	5.40449e-06	9.88496e-06	6.78974e-06	1.47146e-06	1.23894e-06	1.16654e-06	1.16661e-06	1.79984e-05	1.7274e-05	1.3959e-05	1.32577e-05
960	2014	5	30973	NA	0.201020172	0.179218088	0.312989586	0.218997847	0.04240066	0.035360033	0.042748496	0.042750662	0.574094327	0.451115404	0.552827136	0.430269719	6.49017e-06	5.78627e-06	1.01052e-05	7.0706e-06	1.36896e-06	1.14164e-06	1.38019e-06	1.38026e-06	1.85353e-05	1.78487e-05	1.45648e-05	1.38918e-05
961	2014	6	30340	NA	0.209204854	0.187956933	0.313425109	0.22339608	0.038640878	0.031917166	0.049544202	0.049546138	0.579136974	0.46107357	0.559545496	0.441635051	6.89535e-06	6.19502e-06	1.03304e-05	7.36309e-06	1.2736e-06	1.05198e-06	1.63297e-06	1.63303e-06	1.90882e-05	1.84425e-05	1.51969e-05	1.45562e-05
962	2014	7	30509	NA	0.223503313	0.202355473	0.322194242	0.233932921	0.036149429	0.029574409	0.058944722	0.058946343	0.599735039	0.483763271	0.581381957	0.465335707	7.32582e-06	6.63265e-06	1.05606e-05	7.66767e-06	1.18488e-06	9.69367e-07	1.93204e-06	1.9321e-06	1.96576e-05	1.90561e-05	1.58564e-05	1.52524e-05
963	2014	8	29825	NA	0.232132665	0.21179302	0.321989603	0.238148155	0.032877288	0.026640839	0.068176876	0.068177961	0.603778489	0.493441461	0.587256425	0.476660655	7.78316e-06	7.10119e-06	1.0796e-05	7.98485e-06	1.10234e-06	8.93239e-07	2.2859e-06	2.28593e-06	2.0244e-05	1.96901e-05	1.65446e-05	1.59819e-05
964	2014	9	29938	NA	0.247558818	0.227613587	0.330411971	0.248939007	0.03070297	0.024641639	0.080969064	0.080969415	0.624145296	0.516806821	0.609093348	0.50135123	8.26905e-06	7.60283e-06	1.10365e-05	8.31515e-06	1.02555e-06	8.23089e-07	2.70456e-06	2.70457e-06	2.08479e-05	2.03452e-05	1.72626e-05	1.67463e-05
965	2014	10	29774	NA	0.261572819	0.242357683	0.335924568	0.257816526	0.028407751	0.022582049	0.095273739	0.095273049	0.639242786	0.53628161	0.625910164	0.522452645	8.78528e-06	8.13991e-06	1.12825e-05	8.65912e-06	9.54113e-07	7.58449e-07	3.1999e-06	3.19987e-06	2.14698e-05	2.1022e-05	1.80117e-05	1.75473e-05
966	2014	11	29263	NA	0.273132945	0.255024946	0.337516512	0.263873522	0.0259753	0.020451462	0.11078847	0.110786385	0.647013336	0.549952062	0.635634433	0.538045549	9.33373e-06	8.71493e-06	1.15339e-05	9.01731e-06	8.8765e-07	6.98885e-07	3.78596e-06	3.78589e-06	2.21103e-05	2.17214e-05	1.87934e-05	1.83865e-05
967	2014	12	29797	NA	0.295479661	0.278022898	0.351334106	0.279803348	0.024606868	0.019189223	0.133471318	0.133467261	0.678473141	0.58429046	0.668767035	0.574067796	9.91642e-06	9.33057e-06	1.17909e-05	9.39032e-06	8.25817e-07	6.43998e-07	4.47935e-06	4.47922e-06	2.27698e-05	2.24441e-05	1.9609e-05	1.9266e-05
968	2014	13	30933	NA	0.325894406	0.309011239	0.372856232	0.302486367	0.023765551	0.018356347	0.163937059	0.163930178	0.725350465	0.63289048	0.717361568	0.624457855	1.05355e-05	9.9897e-06	1.20537e-05	9.77876e-06	7.68291e-07	5.93423e-07	5.29975e-06	5.29952e-06	2.34491e-05	2.31908e-05	2.046e-05	2.01874e-05
969	2014	14	30945	NA	0.346373902	0.330968704	0.381312854	0.315121221	0.022118639	0.016921312	0.194037324	0.194026934	0.747277787	0.660613243	0.741515612	0.654578936	1.11932e-05	1.06954e-05	1.23223e-05	1.01833e-05	7.14773e-07	5.46819e-07	6.27039e-06	6.27006e-06	2.41486e-05	2.39624e-05	2.1348e-05	2.1153e-05
970	2014	15	30727	NA	0.365405137	0.351852638	0.387063939	0.325844746	0.020432906	0.015482571	0.227957896	0.227943051	0.764147999	0.68442713	0.760788117	0.681054939	1.1892e-05	1.14509e-05	1.25969e-05	1.06045e-05	6.64982e-07	5.03875e-07	7.41881e-06	7.41833e-06	2.48689e-05	2.47596e-05	2.22745e-05	2.21647e-05
971	2014	16	31498	NA	0.397958035	0.386160491	0.405617911	0.347837931	0.019486553	0.014624642	0.276475816	0.276454611	0.806688809	0.732049252	0.805824166	0.73153551	1.26344e-05	1.22598e-05	1.28776e-05	1.10432e-05	6.1866e-07	4.64304e-07	8.77757e-06	8.77689e-06	2.56108e-05	2.55833e-05	2.32411e-05	2.32248e-05
972	2014	17	32160	NA	0.431688174	0.422128921	0.423371656	0.369839591	0.018510159	0.013759342	0.33398726	0.333957777	0.848212811	0.779872542	0.850133434	0.782634379	1.34231e-05	1.31259e-05	1.31645e-05	1.15e-05	5.75565e-07	4.2784e-07	1.03852e-05	1.03843e-05	2.63748e-05	2.64345e-05	2.42498e-05	2.43356e-05
973	2014	18	31802	NA	0.178583985	0.147152256	0.421990853	0.329183821	0.014945544	0.014842494	0.136549652	0.133898064	0.799092319	0.63734912	0.621375604	0.48537045	5.6155e-06	4.62714e-06	1.32693e-05	1.0351e-05	4.69956e-07	4.66716e-07	4.29374e-06	4.21037e-06	2.51271e-05	1.95389e-05	2.00412e-05	1.52623e-05
974	2014	19	31790	NA	0.199044079	0.164169849	0.479616563	0.374893827	0.016797429	0.016664121	0.162117178	0.158910478	0.887761254	0.709705101	0.701975024	0.549467728	6.26122e-06	5.1642e-06	1.5087e-05	1.17928e-05	5.28387e-07	5.24194e-07	5.09963e-06	4.99876e-06	2.79258e-05	2.20816e-05	2.23248e-05	1.72843e-05
975	2014	20	32026	NA	0.223440542	0.184477978	0.548929407	0.429949845	0.019023222	0.018853001	0.1936049	0.189704402	0.993765681	0.796268308	0.79865713	0.626455647	6.97685e-06	5.76026e-06	1.71401e-05	1.3425e-05	5.93993e-07	5.88678e-07	6.04524e-06	5.92345e-06	3.103e-05	2.49378e-05	2.48632e-05	1.95608e-05
976	2014	21	32448	NA	0.25210278	0.20836142	0.631345367	0.495523195	0.021663695	0.021448555	0.232086306	0.227324321	1.118555058	0.898294808	0.913202985	0.717818642	7.76944e-06	6.42139e-06	1.94571e-05	1.52713e-05	6.67643e-07	6.61013e-07	7.15256e-06	7.0058e-06	3.44722e-05	2.81436e-05	2.76841e-05	2.21221e-05
977	2014	22	33535	NA	0.28996683	0.239918541	0.740112527	0.582101804	0.025161715	0.024887839	0.283256983	0.27733846	1.284009929	1.033495007	1.064374813	0.838431303	8.64669e-06	7.15427e-06	2.20699e-05	1.7358e-05	7.50312e-07	7.42145e-07	8.44661e-06	8.27012e-06	3.82887e-05	3.17392e-05	3.08184e-05	2.50017e-05
978	2014	23	34511	NA	0.331892734	0.274920898	0.863241838	0.680371917	0.029095841	0.028752237	0.34358436	0.336274325	1.467373781	1.18372719	1.234428343	0.974478574	9.61701e-06	7.96618e-06	2.50135e-05	1.97146e-05	8.43089e-07	8.33133e-07	9.95579e-06	9.74398e-06	4.2519e-05	3.57691e-05	3.43e-05	2.82368e-05
979	2014	24	34295	NA	0.366598837	0.304028508	0.971485562	0.767311074	0.032484018	0.032071299	0.40167331	0.392972274	1.618973199	1.308922056	1.381485672	1.092935014	1.06896e-05	8.8651e-06	2.83273e-05	2.23738e-05	9.47194e-07	9.3516e-07	1.17123e-05	1.14586e-05	4.72073e-05	4.02824e-05	3.81666e-05	3.18686e-05
980	2014	25	34418	NA	0.408691743	0.339352461	1.10325751	0.873256314	0.036620499	0.03612347	0.473333149	0.462894721	1.803568428	1.461377443	1.560283869	1.237089575	1.18744e-05	9.85974e-06	3.20547e-05	2.53721e-05	1.06399e-06	1.04955e-06	1.37525e-05	1.34492e-05	5.24019e-05	4.53334e-05	4.24597e-05	3.59431e-05
981	2014	26	33833	NA	0.445995609	0.370797107	1.226231881	0.972692753	0.040430856	0.039848214	0.545297765	0.533056398	1.967606034	1.597776245	1.724868859	1.370601534	1.31823e-05	1.09596e-05	3.62437e-05	2.87498e-05	1.19501e-06	1.17779e-06	1.61173e-05	1.57555e-05	5.81564e-05	5.09818e-05	4.72254e-05	4.05108e-05
982	2014	27	33459	NA	0.489342296	0.407368855	1.370064447	1.089157829	0.04490072	0.044217305	0.630798832	0.616385227	2.159104875	1.757081805	1.916996359	1.526659039	1.46251e-05	1.21752e-05	4.09476e-05	3.2552e-05	1.34196e-06	1.32154e-06	1.88529e-05	1.84221e-05	6.45299e-05	5.72939e-05	5.25145e-05	4.56278e-05
983	2014	28	33333	NA	0.540522539	0.450585163	1.540825653	1.227604789	0.050224634	0.049420954	0.733685334	0.716623157	2.386221908	1.946085389	2.144720316	1.711847583	1.62158e-05	1.35177e-05	4.62252e-05	3.68285e-05	1.50675e-06	1.48264e-06	2.20108e-05	2.14989e-05	7.15874e-05	6.43423e-05	5.83831e-05	5.13559e-05
984	2014	29	33314	NA	0.598598574	0.499695533	1.737048926	1.387014132	0.056351479	0.055407345	0.854461551	0.83423988	2.64515639	2.161860306	2.405504373	1.924342057	1.79684e-05	1.49996e-05	5.21417e-05	4.16346e-05	1.69153e-06	1.66319e-06	2.56487e-05	2.50417e-05	7.94007e-05	7.2207e-05	6.48934e-05	5.77638e-05
985	2014	30	33014	NA	0.656910823	0.54916344	1.940191963	1.552693757	0.062682593	0.061586991	0.984842985	0.96112661	2.906854988	2.380768902	2.673349846	2.143490877	1.98979e-05	1.66343e-05	5.87688e-05	4.70314e-05	1.89867e-06	1.86548e-06	2.98311e-05	2.91127e-05	8.80492e-05	8.09762e-05	7.21139e-05	6.49267e-05
986	2014	31	33413	NA	0.735788505	0.616016445	2.21145661	1.773782261	0.071198144	0.069904162	1.157071565	1.128721435	3.261773794	2.67705753	3.032121317	2.436745478	2.2021e-05	1.84364e-05	6.61855e-05	5.30866e-05	2.13085e-06	2.09212e-06	3.46294e-05	3.37809e-05	9.76199e-05	9.07468e-05	8.01202e-05	7.29281e-05
987	2014	32	33035	NA	0.804583236	0.674641565	2.46041731	1.977971122	0.078988891	0.077500594	1.325463459	1.292424015	3.574689536	2.939981352	3.357175475	2.704228705	2.43555e-05	2.0422e-05	7.44791e-05	5.9875e-05	2.39107e-06	2.34601e-06	4.0123e-05	3.91229e-05	0.000108209	0.000101625	8.8996e-05	8.18595e-05
988	2014	33	33035	NA	0.88932398	0.746867609	2.766530088	2.229176045	0.088621408	0.086894968	1.532813278	1.493946289	3.961653424	3.264957242	3.756971004	3.033339575	2.69207e-05	2.26084e-05	8.37454e-05	6.74792e-05	2.68265e-06	2.63039e-06	4.63997e-05	4.52231e-05	0.000119923	0.000113727	9.88333e-05	9.1822e-05
989	2014	34	32876	NA	0.977650374	0.822370263	3.093298247	2.498256758	0.098935021	0.096947212	1.76071152	1.715300318	4.368494487	3.607613245	4.181205175	3.383814196	2.97375e-05	2.50143e-05	9.40899e-05	7.59903e-05	3.00934e-06	2.94887e-06	5.35561e-05	5.21748e-05	0.000132878	0.000127181	0.000109734	0.000102927
990	2014	35	32509	NA	1.067227481	0.899207108	3.43386553	2.779798872	0.109727516	0.107458912	2.005764462	1.953151309	4.785414745	3.959928249	4.620407362	3.748134497	3.28287e-05	2.76603e-05	0.000105628	8.55086e-05	3.3753e-06	3.30551e-06	6.16987e-05	6.00803e-05	0.000147203	0.000142127	0.00012181	0.000115295
991	2014	36	31933	NA	1.156569629	0.97614002	3.783653503	3.070186597	0.120872259	0.118306189	2.265457541	2.205025623	5.206325872	4.316890417	5.06833953	4.121340533	3.62186e-05	3.05684e-05	0.000118487	9.61446e-05	3.78518e-06	3.70483e-06	7.09441e-05	6.90516e-05	0.000163039	0.000158718	0.000135186	0.000129062
992	2014	37	32701	NA	1.305875136	1.104074273	4.342899176	3.53236028	0.138789639	0.135770097	2.662501865	2.590282627	5.903924776	4.905065662	5.792039438	4.721176534	3.99338e-05	3.37627e-05	0.000132806	0.00010802	4.2442e-06	4.15186e-06	8.14196e-05	7.92111e-05	0.000180543	0.000177121	0.000149997	0.000144374
993	2014	38	33853	NA	1.48962249	1.26167605	5.035215518	4.105288199	0.161078059	0.157493287	3.157268566	3.070195555	6.766710538	5.632981605	6.686630249	5.463613857	4.40027e-05	3.72693e-05	0.000148738	0.000121268	4.75816e-06	4.65227e-06	9.32641e-05	9.0692e-05	0.000199885	0.00019752	0.000166395	0.000161392
994	2014	39	35348	NA	1.712821986	1.453374605	5.883598812	4.808587115	0.188530407	0.184245956	3.769098481	3.663422773	7.820930761	6.523314086	7.780541767	6.373008779	4.8456e-05	4.11162e-05	0.000166448	0.000136036	5.33355e-06	5.21234e-06	0.000106628	0.000103639	0.000221255	0.000220113	0.000184545	0.000180293
995	2014	40	35218	NA	1.878063525	1.596570188	6.554737591	5.370158518	0.210519678	0.205642311	4.285173382	4.163041683	8.623507433	7.206680944	8.632561872	7.088337652	5.33268e-05	4.53339e-05	0.000186119	0.000152483	5.97762e-06	5.83913e-06	0.000121676	0.000118208	0.000244861	0.000245118	0.000204631	0.00020127
996	2014	41	36557	NA	2.144096004	1.826219867	7.602014584	6.243474776	0.244874816	0.239099927	5.066150946	4.919387728	9.904395198	8.293029482	9.971735532	8.208305229	5.86508e-05	4.99554e-05	0.00020795	0.000170787	6.69844e-06	6.54047e-06	0.000138582	0.000134568	0.00027093	0.000272772	0.000226852	0.000224534
997	2014	42	36848	NA	2.375448243	2.02723551	8.554501606	7.043146982	0.276545872	0.269917077	5.804945694	5.634033415	11.04388799	9.26474621	11.17723777	9.223660595	6.44661e-05	5.50162e-05	0.000232156	0.000191141	7.50504e-06	7.32515e-06	0.000157538	0.000152899	0.000299715	0.000303334	0.000251431	0.000250316
998	2014	43	36385	NA	2.576569652	2.203276567	9.422820666	7.777425336	0.305907018	0.298464585	6.503633813	6.30904215	12.06128593	10.13733558	12.26474402	10.14662057	7.08141e-05	6.05545e-05	0.000258975	0.000213754	8.4075e-06	8.20296e-06	0.000178745	0.000173397	0.000331491	0.000337082	0.000278613	0.000278868
999	2014	44	37241	NA	2.895066751	2.480692336	10.75010605	8.895268624	0.350700444	0.342052041	7.538367267	7.30917726	13.65111831	11.49501407	13.94017281	11.56200697	7.77387e-05	6.66119e-05	0.000288663	0.000238857	9.41705e-06	9.18482e-06	0.000202421	0.000196267	0.000366562	0.000374323	0.000308666	0.000310464
1000	2014	45	36854	NA	3.143181804	2.698918179	11.84851785	9.829020686	0.388670564	0.378967832	8.43209796	8.171625612	14.93549743	12.59982243	15.30866581	12.72953616	8.52874e-05	7.32327e-05	0.000321499	0.000266702	1.05462e-05	1.02829e-05	0.000228797	0.00022173	0.000405261	0.000415387	0.000341885	0.000345404
1001	2014	46	35919	NA	3.358819094	2.890223468	12.8512901	10.68812098	0.424167522	0.413461671	9.271352625	8.980392006	16.09014515	13.59879862	16.54542815	13.79340358	9.35109e-05	8.0465e-05	0.000357785	0.000297562	1.1809e-05	1.15109e-05	0.000258118	0.000250018	0.000447956	0.000460632	0.000378596	0.000384014
1002	2014	47	35440	NA	3.631311279	3.131493971	14.09984734	11.75671431	0.468551315	0.456609005	10.30037941	9.9720066	17.54456495	14.85495778	18.09021471	15.12040352	0.000102464	8.83604e-05	0.000397851	0.000331736	1.3221e-05	1.2884e-05	0.000290643	0.000281377	0.00049505	0.000510446	0.000419158	0.000426648
1003	2014	48	35012	NA	3.928474674	3.395267916	15.47714808	12.93861891	0.518161043	0.504840118	11.43641409	11.06608774	19.15100091	16.24429708	19.79057158	16.58487694	0.000112204	9.69744e-05	0.000442053	0.000369548	1.47995e-05	1.44191e-05	0.000326643	0.000316066	0.000546984	0.000565251	0.000463964	0.000473691
1004	2014	49	34451	NA	4.230347329	3.664433186	16.90769029	14.17147993	0.570647842	0.555867638	12.62295473	12.20781463	20.81682818	17.68874505	21.54913458	18.10614672	0.000122793	0.000106367	0.000490775	0.000411352	1.6564e-05	1.6135e-05	0.000366403	0.000354353	0.000604245	0.000625501	0.000513446	0.000525562
1005	2014	50	33391	NA	4.484361943	3.893416168	18.17922747	15.2773769	0.618939784	0.60280666	13.69770013	13.24021331	22.28398306	18.96883651	23.09612831	19.45744005	0.000134299	0.000116601	0.000544435	0.00045753	1.85361e-05	1.8053e-05	0.000410221	0.00039652	0.000667365	0.000691687	0.000568082	0.000582715
1006	2014	51	32348	NA	4.748381336	4.132319061	19.52145088	16.44888323	0.670892831	0.653313372	14.82850939	14.32560632	23.8382296	20.32729883	24.72487607	20.88521671	0.000146791	0.000127746	0.000603482	0.000508498	2.07399e-05	2.01964e-05	0.000458406	0.000442859	0.000736931	0.00076434	0.000628394	0.000645642
1007	2014	52	31923	NA	5.118687994	4.465228641	21.33743095	18.02710211	0.740679417	0.721190083	16.32143687	15.75940642	25.97203223	22.18512071	26.94402618	22.8209505	0.000160345	0.000139875	0.000668403	0.000564706	2.32021e-05	2.25916e-05	0.000511275	0.000493669	0.000813584	0.000844032	0.000694957	0.000714875
1008	2014	53	31582	NA	5.52816858	4.834168755	23.36183467	19.79058854	0.819636305	0.798002132	17.97511789	17.34670233	28.36155487	24.2676923	29.41478659	24.98108767	0.000175042	0.000153067	0.00073972	0.000626641	2.59526e-05	2.52676e-05	0.000569157	0.000549259	0.000898029	0.000931378	0.000768403	0.000790991
1009	2014	54	31585	NA	6.031691243	5.287541819	25.83641175	21.94625612	0.916751302	0.892503888	19.97391614	19.26503825	31.30199097	26.82905499	32.43914556	27.62469439	0.000190967	0.000167407	0.000817996	0.000694832	2.90249e-05	2.82572e-05	0.000632386	0.000609943	0.00099104	0.001027043	0.000849424	0.000874614
1010	2014	55	31448	NA	6.5478347	5.754469641	28.42388642	24.21010631	1.020673642	0.993650187	22.05455967	21.26005	34.38723732	29.52283508	35.59091738	30.39189093	0.000208211	0.000182984	0.000903838	0.000769846	3.24559e-05	3.15966e-05	0.000701302	0.000676038	0.001093463	0.001131739	0.000938783	0.000966417
1011	2014	56	30878	NA	7.005355474	6.172333106	30.81298812	26.3172529	1.120470337	1.090805556	23.96902341	23.09262103	37.24595321	32.03019772	38.48115642	32.95073814	0.000226872	0.000199894	0.000997895	0.000852298	3.6287e-05	3.53263e-05	0.000776249	0.000747866	0.001206229	0.001246232	0.001037315	0.001067127
1012	2014	57	31256	NA	7.721837086	6.821346236	34.40863071	29.46972863	1.267873862	1.234342568	26.80422085	25.80957407	41.58162957	35.81740958	42.86277893	36.8047507	0.000247051	0.000218241	0.001100865	0.00094285	4.05642e-05	3.94914e-05	0.00085757	0.000825748	0.001330357	0.001371346	0.001145937	0.001177526
1013	2014	58	30441	NA	8.184313499	7.249043331	36.94003977	31.72609519	1.38015268	1.343729315	28.78525716	27.70130869	44.65578207	38.52786114	45.90383704	39.52638514	0.000268858	0.000238134	0.001213496	0.001042216	4.53386e-05	4.41421e-05	0.000945608	0.00091	0.001466962	0.001507961	0.001265657	0.001298459
1014	2014	59	29812	NA	8.71726889	7.741882227	39.84640279	34.31843002	1.510494039	1.470757246	31.02533767	29.83987334	48.21399027	41.66459828	49.39915368	42.65600708	0.000292408	0.00025969	0.001336589	0.001151162	5.06673e-05	4.93344e-05	0.0010407	0.001000935	0.001617268	0.001657022	0.001397578	0.001430833
1015	2014	60	29566	NA	9.396752189	8.368165671	43.49158732	37.5639354	1.673841297	1.629993614	33.79908781	32.48878613	52.70480558	45.61772803	53.79655486	46.58496436	0.000317823	0.000283033	0.001471	0.001270511	5.66137e-05	5.51307e-05	0.001143174	0.001098856	0.001782615	0.001819541	0.001542912	0.001575626
1016	2014	61	28853	NA	9.960976872	8.895277568	46.67383134	40.42735456	1.824906434	1.777355045	36.16289427	34.74061457	56.68090811	49.13624213	57.60783275	50.02780889	0.000345232	0.000308296	0.001617642	0.001401149	6.32484e-05	6.16004e-05	0.00125335	0.001204056	0.001964472	0.001996598	0.001702986	0.001733886
1017	2014	62	27304	NA	10.23276191	9.163770785	48.53261095	42.15800782	1.929025372	1.879082356	37.44821114	35.95414484	59.09799965	51.31118146	59.77790356	52.06157428	0.000374772	0.00033562	0.001777491	0.001544023	7.06499e-05	6.88208e-05	0.001371528	0.001316809	0.002164445	0.002189346	0.001879255	0.001906738
1018	2014	63	27845	NA	11.32137921	10.16771022	54.34187511	47.34063795	2.197126401	2.140669023	41.71165444	40.02364488	66.39064855	57.73147171	66.80064322	58.34611744	0.000406586	0.000365154	0.001951585	0.001700149	7.89056e-05	7.6878e-05	0.001497994	0.001437373	0.002384293	0.002399018	0.002073316	0.002095389
1019	2014	64	27820	NA	12.26378831	11.04611708	59.56342379	52.04041012	2.45129297	2.38884862	45.4302899	43.56561253	73.05374741	63.62196686	73.08104334	64.01751135	0.000440826	0.000397057	0.002141029	0.001870611	8.81126e-05	8.5868e-05	0.001633008	0.001565982	0.002625943	0.002626925	0.002286915	0.002301133
1020	2014	65	27993	NA	13.37094959	12.07889263	65.69952284	57.56961856	2.753923864	2.684457845	49.73805658	47.66767684	80.94182688	70.59742488	80.4648901	70.69215664	0.000477653	0.000431497	0.002346998	0.002056572	9.8379e-05	9.58975e-05	0.001776803	0.001702843	0.002891502	0.002874465	0.002521967	0.002525351
1021	2014	66	28798	NA	14.89533605	13.49626964	74.03216583	65.06241509	3.162738764	3.083837968	55.568091	53.22250012	91.67197159	80.074841	90.51568545	79.75674901	0.000517235	0.000468653	0.00257074	0.002259269	0.000109825	0.000107085	0.001929582	0.001848132	0.003183276	0.003143124	0.00278057	0.002769524
1022	2014	67	29510	NA	16.51818182	15.012152	83.0286175	73.18543003	3.617452441	3.528311753	61.72042926	59.07872506	103.3966912	90.44867319	101.3515604	89.56964601	0.000559749	0.000508714	0.002813576	0.002480021	0.000122584	0.000119563	0.002091509	0.00200199	0.003503785	0.003434482	0.003065018	0.00303523
1023	2014	68	26303	NA	15.92330652	14.51609947	80.93184939	71.55037155	3.598368612	3.510896153	59.51608954	56.93334615	101.4187854	88.84692486	98.6418938	87.43527278	0.00060538	0.00055188	0.003076906	0.002720236	0.000136804	0.000133479	0.002262711	0.002164519	0.003855788	0.003750215	0.003377825	0.003324156
1024	2014	69	24952	NA	16.32669022	14.93033324	83.89387162	74.39209355	3.808961549	3.717743788	60.96444675	58.28232446	105.8538532	92.86487829	102.1060648	90.77780673	0.000654324	0.000598362	0.00336221	0.002981408	0.000152652	0.000148996	0.002443269	0.002335778	0.004242299	0.004092099	0.003721741	0.003638097
1025	2014	70	22021	NA	15.56411861	14.27806148	80.84026362	71.90132418	3.750362463	3.662005283	57.98601726	55.39992494	102.7635354	90.28114883	98.25811954	87.62085845	0.000706785	0.000648384	0.003671053	0.003265125	0.000170308	0.000166296	0.002633215	0.002515777	0.004666615	0.004462019	0.004099775	0.003978968
1026	2014	71	20297	NA	15.48616684	14.25216087	81.29118563	72.52266555	3.856001155	3.76676091	57.49179391	54.89277505	104.1710505	91.64540419	98.68330167	88.2676705	0.000762978	0.000702181	0.004005084	0.003573073	0.000189979	0.000185582	0.002832527	0.002704477	0.005132337	0.004861965	0.004515219	0.004348804
1027	2014	72	17682	NA	14.55452173	13.4383357	77.20030699	69.0842376	3.746622222	3.661578099	53.77320921	51.30934557	99.78661049	87.90911669	93.6092548	83.98539125	0.000823126	0.000760001	0.004366039	0.003907038	0.000211889	0.000207079	0.003041127	0.002901784	0.005643401	0.005294042	0.004971673	0.004749768
1028	2014	73	18055	NA	16.02316848	14.84312723	85.86502129	77.07514922	4.266220948	4.171397338	58.83901865	56.10672185	112.0151001	98.81630379	104.005343	93.59994851	0.000887464	0.000822106	0.004755748	0.004268909	0.00023629	0.000231038	0.003258877	0.003107545	0.006204104	0.005760473	0.005473071	0.005184157
1029	2014	74	17366	NA	16.60599642	15.43441289	89.88864775	80.93746511	4.575273897	4.475869892	60.53044675	57.68196816	118.4212307	104.6078757	108.7736956	98.19443394	0.000956236	0.000888772	0.005176129	0.004660686	0.000263462	0.000257738	0.003485572	0.003321546	0.006819143	0.006263601	0.006023717	0.005654407
1030	2014	75	16541	NA	17.03221087	15.88411641	93.11254269	84.10234512	4.858303378	4.755316719	61.54812051	58.6132045	123.9523403	109.638911	112.5762953	101.9438419	0.001029697	0.000960288	0.005629197	0.005084478	0.000293713	0.000287487	0.003720943	0.00354351	0.007493642	0.006805894	0.006628312	0.0061631
1031	2014	76	15466	NA	17.13804477	16.03758125	94.60648739	85.72046424	5.063380453	4.958863566	61.31726672	58.35468097	127.3346715	112.7779547	114.2929584	103.8227684	0.001108111	0.001036957	0.006117062	0.00554251	0.000327388	0.00032063	0.003964649	0.003773095	0.0082332	0.007389949	0.007291992	0.006712968
1032	2014	77	14643	NA	17.45087534	16.38698562	97.25782992	88.40164717	5.342769284	5.235608003	61.73897123	58.71678977	132.4301671	117.4422651	117.4148378	106.9949374	0.001191755	0.0011191	0.006641933	0.006037127	0.000364868	0.00035755	0.004216279	0.004009888	0.009043923	0.008018496	0.008020369	0.0073069
1033	2014	78	13889	NA	17.79065352	16.76473593	100.0857399	91.26172659	5.646967094	5.537163965	62.15808771	59.07562504	137.9521717	122.4950034	120.7565017	110.3890296	0.001280917	0.001207051	0.007206116	0.006570792	0.000406578	0.000398673	0.004475347	0.004253411	0.009932477	0.008694399	0.00881957	0.007947947
1034	2014	79	13269	NA	18.25672069	17.2651058	103.6576234	94.82152316	6.010692518	5.897668862	62.91221829	59.75182943	144.7134703	128.6599925	125.0027417	114.63523	0.001375893	0.001301161	0.007812015	0.007146094	0.000452988	0.00044447	0.004741293	0.004503115	0.010906132	0.00942066	0.009696284	0.008639327
1035	2014	80	12826	NA	18.94389811	17.97944074	108.5353544	99.6035049	6.472226535	6.354855052	64.30296141	61.03099804	153.5633936	136.6971267	130.8306662	120.3647523	0.001476992	0.001401796	0.008462136	0.00776575	0.000504618	0.000495467	0.005013485	0.004758381	0.01197282	0.010200426	0.010657814	0.009384434
1036	2014	81	13311	NA	21.09173066	20.09084031	121.9165682	112.2463798	7.481409581	7.350954915	70.43137273	66.80157506	174.9223694	155.9001554	146.9133113	135.5970234	0.001584534	0.001509341	0.009159084	0.008432603	0.000562047	0.000552247	0.005291216	0.005018524	0.013141189	0.011036985	0.011712129	0.01018684
1037	2014	82	12711	NA	21.5940725	20.64515722	125.9096251	116.3009532	7.956038177	7.823082232	70.84736717	67.14954574	183.3011081	163.5641756	151.6901929	140.4603598	0.001698849	0.001624196	0.009905564	0.00914963	0.000625918	0.000615458	0.005573705	0.00528279	0.014420668	0.011933773	0.012867924	0.0110503
1038	2014	83	12283	NA	22.35849024	21.45569403	131.4818914	121.8466308	8.560519105	8.423918728	71.97965698	68.17508878	194.3358965	173.6162692	158.3816019	147.1351033	0.001820279	0.00174678	0.010704379	0.009919941	0.00069694	0.000685819	0.005860104	0.005550361	0.015821534	0.012894374	0.01413468	0.01197876
1039	2014	84	11254	NA	21.93602856	21.12969597	130.0785821	120.9442217	8.732029351	8.59952782	69.20641491	65.50231207	195.3130189	174.6929052	156.6840752	146.0359398	0.001949176	0.001877528	0.011558431	0.010746776	0.000775905	0.000764131	0.006149495	0.005820358	0.017354987	0.013922523	0.015522739	0.012976359
1040	2014	85	10887	NA	22.70922262	21.95792838	135.768685	126.6540839	9.402930879	9.26787858	70.12204633	66.32189998	207.2147717	185.5512394	163.5456559	152.9344261	0.002085903	0.002016894	0.012470716	0.011633516	0.000863684	0.000851279	0.006440897	0.006091843	0.01903323	0.015022105	0.017043376	0.014047435
1041	2014	86	9829	NA	21.9268485	21.28324589	132.1442719	123.6849033	9.44811603	9.320351769	66.18131729	62.55004803	205.1268598	183.8895896	159.2018614	149.3666942	0.002230832	0.002165352	0.013444325	0.012583671	0.000961249	0.00094825	0.006733271	0.006363826	0.020869555	0.016197158	0.018708881	0.01519653
1042	2014	87	9478	NA	22.59884818	22.0211097	137.2645666	128.9092462	10.13835671	10.01006663	66.58789511	62.88906698	216.841853	194.6083973	165.4088341	155.7082922	0.002384348	0.002323392	0.01448244	0.013600891	0.001069673	0.001056137	0.007025522	0.006635268	0.02287844	0.017451871	0.020532644	0.016428391
1043	2014	88	8306	NA	21.15407937	20.69459699	129.4766667	122.006486	9.885346291	9.769130806	60.77092069	57.35365077	208.2783087	187.1279902	156.0746202	147.4146923	0.002546843	0.002491524	0.01558833	0.014688958	0.001190145	0.001176153	0.007316509	0.006905087	0.025075645	0.018790588	0.022529255	0.017747976
1044	2014	89	7789	NA	21.17612014	20.79878105	130.5852862	123.4695728	10.31252181	10.20083857	59.2357234	55.86400872	214.0287084	192.5020579	157.4764448	149.2407962	0.002718721	0.002670276	0.016765347	0.015851787	0.001323985	0.001309647	0.007605049	0.007172167	0.027478329	0.0202178	0.024714605	0.019160457
1045	2014	90	6802	NA	19.72848269	19.45505764	122.5511073	116.2694828	10.01698761	9.918075503	53.66727205	50.57534238	204.7753451	184.375002	147.8629059	140.6056248	0.002900394	0.002860197	0.018016923	0.017093426	0.001472653	0.001458112	0.007889925	0.007435363	0.030105167	0.021738151	0.027105999	0.020671218
1046	2014	91	5905	NA	18.25993434	18.08023593	114.2414477	108.758575	9.671010657	9.585035706	48.24324268	45.43018187	194.7260948	175.5100305	137.9197295	131.5980294	0.003092284	0.003061852	0.019346562	0.018418048	0.001637766	0.001623207	0.008169897	0.007693511	0.032976477	0.023356432	0.029722274	0.022285864
1047	2014	92	5029	NA	16.5696403	16.47413826	104.3911613	99.72484215	9.158390641	9.08625578	42.46339545	39.9575763	181.6191347	163.8646203	126.1151293	120.7473867	0.003294818	0.003275828	0.020757837	0.019829955	0.001821116	0.001806772	0.008443706	0.007945432	0.036114364	0.025077576	0.032583937	0.024010218
1048	2014	93	4133	NA	14.50036283	14.47677877	91.97735339	88.17162899	8.368018269	8.310834922	35.99877957	33.84904296	163.4306798	147.6030658	111.2052248	106.8393738	0.003508435	0.003502729	0.02225438	0.021333566	0.002024684	0.002010848	0.008710085	0.008189945	0.03954287	0.02690666	0.035713299	0.02585032
1049	2014	94	2731	NA	10.19640474	10.22262139	65.10670655	62.63116913	6.146568392	6.111155266	24.49097973	23.01106582	118.219903	106.8766854	78.78633427	75.95574996	0.003733579	0.003743179	0.023839878	0.02293342	0.002250666	0.002237699	0.00896777	0.008425875	0.043288137	0.028848896	0.039134634	0.027812431
1050	2014	95	2095	NA	8.318617943	8.375432238	53.46033681	51.60857018	5.240623583	5.216202598	19.30649198	18.12607056	99.25814246	89.82174726	64.75567017	62.64684648	0.003970701	0.00399782	0.025518061	0.024634162	0.002501491	0.002489834	0.009215509	0.008652062	0.047378588	0.030909628	0.042874342	0.029903029
1051	2014	96	1549	NA	6.537176901	6.610066488	42.27638366	40.95640423	4.305983848	4.290788287	14.64125953	13.73555524	80.30808178	72.74279369	51.26310969	49.76752456	0.004220256	0.004267312	0.027292694	0.026440545	0.002779848	0.002770038	0.009452072	0.008867369	0.051845114	0.033094325	0.046961132	0.032128809
1052	2014	97	1035	NA	4.639601939	4.711666581	30.1884368	29.34992379	3.196814859	3.189243669	10.01492836	9.388168455	58.7065291	53.22612951	36.6478759	35.70406049	0.004482707	0.004552335	0.029167572	0.028357414	0.00308871	0.003081395	0.009676259	0.009070694	0.056721284	0.035408576	0.051426212	0.034496677
1053	2014	98	701	NA	3.335721809	3.402362561	21.8336965	21.30318276	2.405389594	2.402555854	6.93072693	6.491944859	43.49254219	39.46875473	26.53851263	25.94663959	0.004758519	0.004853584	0.0311465	0.030389704	0.003431369	0.003427326	0.009886914	0.009260977	0.062043569	0.037858078	0.056303502	0.037013751
1054	2014	99	464	NA	2.342346312	2.399703076	15.42024665	15.0996863	1.768519214	1.768593468	4.67848046	4.378865687	31.48313545	28.59625414	18.76816521	18.41493232	0.00504816	0.005171774	0.03323329	0.032542427	0.003811464	0.003811624	0.010082932	0.009437211	0.067851585	0.040448632	0.061629858	0.039687354
1055	2014	100	282	NA	1.509292572	1.55315276	9.991752095	9.819426945	1.193711616	1.195253832	2.894241814	2.706762493	20.92111509	19.01958027	12.17848865	11.99205201	0.005352101	0.005507634	0.035431745	0.034820663	0.00423302	0.004238489	0.010263269	0.009598449	0.074188351	0.04318613	0.06744532	0.042525007
1056	2014	101	197	NA	1.117150379	1.154796369	7.435892167	7.334220693	0.925996117	0.928377703	2.054109513	1.919531416	15.97681368	14.53729457	9.077079467	8.970281532	0.005670814	0.005861911	0.037745646	0.037229547	0.004700488	0.004712577	0.010426952	0.009743814	0.081100577	0.046076546	0.073793373	0.045534424
1057	2014	102	99	NA	0.594472232	0.61730114	3.977695003	3.937651508	0.516660047	0.518665723	1.046735664	0.977378335	8.775257399	7.991402307	4.863466222	4.823626781	0.00600477	0.006235365	0.040178737	0.039774258	0.005218788	0.005239048	0.010573088	0.009872508	0.088638964	0.049125921	0.080721235	0.048723503
1058	2014	103	47	NA	0.298658643	0.311552346	2.008531672	1.995620228	0.272287939	0.273709914	0.502940884	0.469239373	4.552351144	4.14916767	2.459996782	2.44871488	0.006354439	0.006628773	0.042734716	0.042460005	0.00579336	0.005823615	0.01070087	0.009983816	0.096858535	0.052340357	0.088280163	0.052100317
1059	2014	104	30	NA	0.201608677	0.211287735	1.362516391	1.358760374	0.192906465	0.194178294	0.324287635	0.302313454	3.174569781	2.895773575	1.671779831	1.67019308	0.006720289	0.007042925	0.045417213	0.045292012	0.006430215	0.00647261	0.010809588	0.010077115	0.105818993	0.055725994	0.096525786	0.055673103
1060	2014	105	29	NA	0.205980724	0.216879987	1.398663515	1.399989624	0.206943897	0.208598229	0.316060324	0.294404477	3.351967889	3.060035424	1.719381082	1.724057274	0.007102784	0.00747862	0.048229776	0.048275504	0.007135996	0.007193042	0.010898632	0.010151879	0.1155851	0.059289003	0.105518463	0.059450251
1061	2015	0	30544	NA	1.793438188	1.43618399	3.678108072	3.44697702	0.035343912	0.035341806	0.070027012	0.070016824	5.470018557	4.876849524	5.468572791	4.876832375	5.87165e-05	4.70202e-05	0.00012042	0.000112853	1.15715e-06	1.15708e-06	2.29266e-06	2.29233e-06	0.000179087	0.000179039	0.000159666	0.000159666
1062	2015	1	30674	NA	0.721088723	0.57741826	1.374353032	1.103519337	0.023046598	0.023048204	0.10592473	0.105931144	2.096572399	1.690298152	2.096366193	1.690296824	2.35081e-05	1.88244e-05	4.48051e-05	3.59757e-05	7.5134e-07	7.51392e-07	3.45324e-06	3.45345e-06	6.83501e-05	6.83434e-05	5.51052e-05	5.51052e-05
1063	2015	2	31840	NA	0.299674051	0.239954606	0.53079921	0.365157017	0.015533066	0.015536157	0.165610278	0.165654431	0.83059454	0.605543604	0.830650711	0.605544782	9.41187e-06	7.53626e-06	1.66708e-05	1.14685e-05	4.87848e-07	4.87945e-07	5.20133e-06	5.20271e-06	2.60865e-05	2.60883e-05	1.90183e-05	1.90184e-05
1064	2015	3	32289	NA	0.121671388	0.097419648	0.200281632	0.118047894	0.010227899	0.010231257	0.25296247	0.25308205	0.321474974	0.211936821	0.321550082	0.211937812	3.7682e-06	3.01712e-06	6.20278e-06	3.65598e-06	3.16761e-07	3.16865e-07	7.83432e-06	7.83803e-06	9.95618e-06	9.9585e-06	6.56375e-06	6.56378e-06
1065	2015	4	32943	NA	0.2012425	0.178039966	0.325640316	0.22367442	0.048474175	0.040814379	0.038429172	0.038431563	0.592921769	0.459851136	0.569056618	0.436747281	6.10881e-06	5.40449e-06	9.88496e-06	6.78974e-06	1.47146e-06	1.23894e-06	1.16654e-06	1.16661e-06	1.79984e-05	1.7274e-05	1.3959e-05	1.32577e-05
1066	2015	5	33554	NA	0.217771313	0.194152446	0.339071209	0.237247078	0.045933934	0.038306608	0.046310756	0.046313102	0.621933976	0.488707141	0.598894577	0.466124372	6.49017e-06	5.78627e-06	1.01052e-05	7.0706e-06	1.36896e-06	1.14164e-06	1.38019e-06	1.38026e-06	1.85353e-05	1.78487e-05	1.45648e-05	1.38918e-05
1067	2015	6	33018	NA	0.227670596	0.204547199	0.341089988	0.243114429	0.042051566	0.034734377	0.053917286	0.053919393	0.630255261	0.501770835	0.608934516	0.48061655	6.89535e-06	6.19502e-06	1.03304e-05	7.36309e-06	1.2736e-06	1.05198e-06	1.63297e-06	1.63303e-06	1.90882e-05	1.84425e-05	1.51969e-05	1.45562e-05
1068	2015	7	32086	NA	0.235056125	0.21281516	0.338848355	0.246024835	0.038017981	0.0311031	0.061991555	0.06199326	0.630735143	0.508768832	0.611433395	0.489388754	7.32582e-06	6.63265e-06	1.05606e-05	7.66767e-06	1.18488e-06	9.69367e-07	1.93204e-06	1.9321e-06	1.96576e-05	1.90561e-05	1.58564e-05	1.52524e-05
1069	2015	8	32160	NA	0.250306337	0.228374301	0.347198177	0.25679278	0.035451252	0.028726551	0.073514445	0.073515615	0.651048322	0.532073006	0.633232745	0.51397843	7.78316e-06	7.10119e-06	1.0796e-05	7.98485e-06	1.10234e-06	8.93239e-07	2.2859e-06	2.28593e-06	2.0244e-05	1.96901e-05	1.65446e-05	1.59819e-05
1070	2015	9	31290	NA	0.258738573	0.237892616	0.345333375	0.260181092	0.032089516	0.025754455	0.084625627	0.084625994	0.652331696	0.540145816	0.636600002	0.52399225	8.26905e-06	7.60283e-06	1.10365e-05	8.31515e-06	1.02555e-06	8.23089e-07	2.70456e-06	2.70457e-06	2.08479e-05	2.03452e-05	1.72626e-05	1.67463e-05
1071	2015	10	31497	NA	0.27670985	0.256382748	0.355364282	0.272736183	0.030051687	0.023888855	0.100787162	0.100786432	0.676235307	0.567315841	0.662131136	0.552686605	8.78528e-06	8.13991e-06	1.12825e-05	8.65912e-06	9.54113e-07	7.58449e-07	3.1999e-06	3.19987e-06	2.14698e-05	2.1022e-05	1.80117e-05	1.75473e-05
1072	2015	11	31219	NA	0.291389721	0.272071346	0.36007682	0.281511379	0.027711543	0.02181848	0.118193802	0.118191578	0.690261058	0.586712005	0.678121566	0.574009637	9.33373e-06	8.71493e-06	1.15339e-05	9.01731e-06	8.8765e-07	6.98885e-07	3.78596e-06	3.78589e-06	2.21103e-05	2.17214e-05	1.87934e-05	1.83865e-05
1073	2015	12	30498	NA	0.302431074	0.284563625	0.359599543	0.286385962	0.025185765	0.019640666	0.136611345	0.136607193	0.694434804	0.598036394	0.684500353	0.587573234	9.91642e-06	9.33057e-06	1.17909e-05	9.39032e-06	8.25817e-07	6.43998e-07	4.47935e-06	4.47922e-06	2.27698e-05	2.24441e-05	1.9609e-05	1.9266e-05
1074	2015	13	31158	NA	0.328264892	0.31125892	0.375568308	0.304686588	0.023938417	0.018489867	0.165129502	0.165122571	0.730626509	0.637493989	0.722579502	0.629000027	1.05355e-05	9.9897e-06	1.20537e-05	9.77876e-06	7.68291e-07	5.93423e-07	5.29975e-06	5.29952e-06	2.34491e-05	2.31908e-05	2.046e-05	2.01874e-05
1075	2015	14	32639	NA	0.365335201	0.349086687	0.402186791	0.332371676	0.023329464	0.017847624	0.20465937	0.204648411	0.788185481	0.696776721	0.782107871	0.690412082	1.11932e-05	1.06954e-05	1.23223e-05	1.01833e-05	7.14773e-07	5.46819e-07	6.27039e-06	6.27006e-06	2.41486e-05	2.39624e-05	2.1348e-05	2.1153e-05
1076	2015	15	32904	NA	0.391293996	0.376781306	0.414487319	0.348930762	0.021880572	0.016579507	0.244108654	0.244092757	0.818287687	0.732918615	0.814689759	0.729307505	1.1892e-05	1.14509e-05	1.25969e-05	1.06045e-05	6.64982e-07	5.03875e-07	7.41881e-06	7.41833e-06	2.48689e-05	2.47596e-05	2.22745e-05	2.21647e-05
1077	2015	16	32680	NA	0.412891885	0.400651623	0.420839207	0.360890964	0.020217809	0.015173449	0.286850901	0.286828899	0.836960768	0.759520273	0.836063678	0.758987252	1.26344e-05	1.22598e-05	1.28776e-05	1.10432e-05	6.1866e-07	4.64304e-07	8.77757e-06	8.77689e-06	2.56108e-05	2.55833e-05	2.32411e-05	2.32248e-05
1078	2015	17	33826	NA	0.454051125	0.443996669	0.445303782	0.38899857	0.01946905	0.014472123	0.351288964	0.351257953	0.892153188	0.820272656	0.894173307	0.823177565	1.34231e-05	1.31259e-05	1.31645e-05	1.15e-05	5.75565e-07	4.2784e-07	1.03852e-05	1.03843e-05	2.63748e-05	2.64345e-05	2.42498e-05	2.43356e-05
1079	2015	18	34478	NA	0.3041983	0.29527431	0.40687452	0.362340062	0.012660152	0.013940648	0.212672648	0.210549153	0.778355226	0.708294167	0.646844125	0.586300153	8.82297e-06	8.56414e-06	1.1801e-05	1.05093e-05	3.67195e-07	4.04335e-07	6.16836e-06	6.10677e-06	2.25754e-05	1.87611e-05	2.05434e-05	1.70051e-05
1080	2015	19	34340	NA	0.337438504	0.325907496	0.476580394	0.423270399	0.014479725	0.015840139	0.251255648	0.248527142	0.890404512	0.80793887	0.748897867	0.676496399	9.8264e-06	9.49061e-06	1.38783e-05	1.23259e-05	4.21658e-07	4.61274e-07	7.3167e-06	7.23725e-06	2.59291e-05	2.18083e-05	2.35276e-05	1.97e-05
1081	2015	20	34208	NA	0.374140329	0.359602884	0.557413057	0.493765533	0.016552609	0.01799185	0.296306521	0.292827604	1.017701989	0.920864773	0.865985201	0.779683735	1.09372e-05	1.05122e-05	1.62948e-05	1.44342e-05	4.83881e-07	5.25954e-07	8.66191e-06	8.56021e-06	2.97504e-05	2.53153e-05	2.69196e-05	2.27924e-05
1082	2015	21	34530	NA	0.420096224	0.401868946	0.659562151	0.582770163	0.019161505	0.020696922	0.353394757	0.348931677	1.177470389	1.062522344	1.013294304	0.909392354	1.21661e-05	1.16383e-05	1.91011e-05	1.68772e-05	5.54923e-07	5.9939e-07	1.02344e-05	1.01052e-05	3.40999e-05	2.93453e-05	3.0771e-05	2.63363e-05
1083	2015	22	35478	NA	0.479832383	0.456909669	0.793092951	0.699036194	0.022563267	0.024221497	0.428178311	0.422387572	1.38524828	1.246686604	1.205175077	1.078241678	1.35248e-05	1.28787e-05	2.23545e-05	1.97034e-05	6.35979e-07	6.82719e-07	1.20688e-05	1.19056e-05	3.90453e-05	3.39696e-05	3.51397e-05	3.03918e-05
1084	2015	23	36047	NA	0.54163989	0.513469507	0.941534026	0.827907135	0.026256531	0.02801659	0.512022079	0.50463574	1.609931096	1.445131317	1.415493507	1.262602701	1.50259e-05	1.42444e-05	2.61196e-05	2.29674e-05	7.28397e-07	7.77224e-07	1.42043e-05	1.39994e-05	4.4662e-05	3.9268e-05	4.00902e-05	3.50266e-05
1085	2015	24	36557	NA	0.609896328	0.575680282	1.113872533	0.977208362	0.030477524	0.032329025	0.60995269	0.600599545	1.865662065	1.670444729	1.657115575	1.473828921	1.66834e-05	1.57475e-05	3.04695e-05	2.67311e-05	8.33699e-07	8.84346e-07	1.6685e-05	1.64291e-05	5.10343e-05	4.53296e-05	4.56943e-05	4.03159e-05
1086	2015	25	36480	NA	0.675331674	0.634778008	1.294535451	1.133203075	0.034787275	0.036688031	0.713573128	0.701978069	2.125182005	1.898117616	1.906234513	1.690630229	1.85124e-05	1.74007e-05	3.54862e-05	3.10637e-05	9.53599e-07	1.0057e-06	1.95607e-05	1.92428e-05	5.82561e-05	5.22542e-05	5.20317e-05	4.6344e-05
1087	2015	26	36411	NA	0.747488615	0.699756351	1.502387694	1.312362982	0.039689003	0.041621845	0.833347877	0.81903843	2.418841284	2.15521687	2.190226889	1.937233711	2.05292e-05	1.92183e-05	4.12619e-05	3.6043e-05	1.09003e-06	1.14311e-06	2.28873e-05	2.24943e-05	6.64316e-05	6.01529e-05	5.91914e-05	5.32046e-05
1088	2015	27	35343	NA	0.80411458	0.74981792	1.692930908	1.475792801	0.044007686	0.045896851	0.944624533	0.927527375	2.674645571	2.377580422	2.443940704	2.155990135	2.27517e-05	2.12155e-05	4.79e-05	4.17563e-05	1.24516e-06	1.29861e-06	2.67273e-05	2.62436e-05	7.56768e-05	6.91492e-05	6.72716e-05	6.10019e-05
1089	2015	28	36025	NA	0.907807845	0.843306639	1.999964767	1.740038029	0.051207338	0.053118505	1.122209388	1.100848768	3.102483496	2.751646129	2.859682057	2.516399742	2.51994e-05	2.34089e-05	5.5516e-05	4.83008e-05	1.42144e-06	1.47449e-06	3.11509e-05	3.05579e-05	8.61203e-05	7.93805e-05	7.63816e-05	6.98515e-05
1090	2015	29	35515	NA	0.99062673	0.916881979	2.281438817	1.981214532	0.057591536	0.059427529	1.286909003	1.26120165	3.477079083	3.077092491	3.231825028	2.836991808	2.78932e-05	2.58168e-05	6.42387e-05	5.57853e-05	1.62161e-06	1.67331e-06	3.62356e-05	3.55118e-05	9.79045e-05	9.09989e-05	8.66421e-05	7.98815e-05
1091	2015	30	35358	NA	1.091005804	1.006237179	2.623973658	2.274597063	0.065368528	0.067107206	1.487448158	1.456324435	3.931355323	3.47168182	3.683339287	3.225840654	3.0856e-05	2.84585e-05	7.42116e-05	6.43305e-05	1.84876e-06	1.89794e-06	4.20682e-05	4.1188e-05	0.000111187	0.000104173	9.81866e-05	9.12337e-05
1092	2015	31	35841	NA	1.22262564	1.123814936	3.067769954	2.654765466	0.075493725	0.077114992	1.747046265	1.708822646	4.521069461	3.984182166	4.268231022	3.729774975	3.41125e-05	3.13556e-05	8.55939e-05	7.40706e-05	2.10635e-06	2.15159e-06	4.87444e-05	4.76779e-05	0.000126142	0.000119088	0.000111163	0.000104064
1093	2015	32	36104	NA	1.360741337	1.246702922	3.558483885	3.074417063	0.086586726	0.088016251	2.035175019	1.988691028	5.161517858	4.539464114	4.908317399	4.279996977	3.76895e-05	3.45309e-05	9.8562e-05	8.51545e-05	2.39826e-06	2.43785e-06	5.63698e-05	5.50823e-05	0.000142962	0.000135949	0.000125733	0.000118546
1094	2015	33	35190	NA	1.46446591	1.337552576	3.987420904	3.439697969	0.0960276	0.097151001	2.289495947	2.234987384	5.695830161	4.999678567	5.453833269	4.746039784	4.1616e-05	3.80095e-05	0.000113311	9.77465e-05	2.72883e-06	2.76076e-06	6.5061e-05	6.3512e-05	0.000161859	0.000154982	0.000142077	0.000134869
1095	2015	34	35950	NA	1.650940804	1.503368309	4.675531213	4.02740849	0.111550637	0.11233601	2.694298385	2.627527153	6.581227551	5.766052807	6.342821787	5.509006749	4.59232e-05	4.18183e-05	0.000130057	0.000112028	3.10294e-06	3.12478e-06	7.49457e-05	7.30884e-05	0.000183066	0.000176435	0.000160391	0.000153241
1096	2015	35	35569	NA	1.801398242	1.635701363	5.301015726	4.559910799	0.125417088	0.12573479	3.064761263	2.985803181	7.35706366	6.434156681	7.134311169	6.185099688	5.06452e-05	4.59867e-05	0.000149035	0.000128199	3.52602e-06	3.53495e-06	8.61638e-05	8.3944e-05	0.000206839	0.000200577	0.000180892	0.00017389
1097	2015	36	35366	NA	1.97406914	1.787619687	6.030104952	5.180369061	0.141611473	0.141353012	3.496561323	3.403026728	8.256542961	7.20824482	8.053021622	6.969473416	5.58183e-05	5.05463e-05	0.000170506	0.000146479	4.00417e-06	3.99686e-06	9.88679e-05	9.62231e-05	0.00023346	0.000227705	0.000203818	0.000197067
1098	2015	37	34398	NA	2.114856049	1.910161852	6.699150454	5.748177613	0.156310688	0.155367171	3.894669646	3.786615429	9.054814056	7.891939366	8.879620355	7.672281462	6.14819e-05	5.55312e-05	0.000194754	0.000167108	4.54418e-06	4.51675e-06	0.000113224	0.000110082	0.000263237	0.000258144	0.00022943	0.000223044
1099	2015	38	35393	NA	2.395350462	2.158207031	7.860454288	6.737034213	0.182402752	0.180560188	4.580248603	4.448592941	10.49427305	9.13183884	10.34338329	8.923276666	6.76787e-05	6.09784e-05	0.000222091	0.000190349	5.15364e-06	5.10158e-06	0.000129411	0.000125691	0.000296507	0.000292244	0.000258013	0.00025212
1100	2015	39	36102	NA	2.687941934	2.41622127	9.128541264	7.815723563	0.210872209	0.207915113	5.329533448	5.170976121	12.04507429	10.46515805	11.92768863	10.27524601	7.44541e-05	6.69276e-05	0.000252854	0.00021649	5.84101e-06	5.7591e-06	0.000147624	0.000143232	0.00033364	0.000330389	0.000289878	0.000284617
1101	2015	40	37573	NA	3.07563144	2.75868422	10.79896079	9.237033405	0.248572784	0.244147602	6.314981355	6.120710165	14.09132816	12.22495931	14.01446251	12.05671957	8.18575e-05	7.3422e-05	0.000287413	0.000245842	6.61573e-06	6.49795e-06	0.000168072	0.000162902	0.000375039	0.000372993	0.000325366	0.000320888
1102	2015	41	38059	NA	3.423091088	3.06404494	12.41353735	10.60876648	0.284996967	0.278886424	7.26848431	7.037472018	16.02824095	13.88574852	16.00402576	13.75122275	8.99417e-05	8.05078e-05	0.000326166	0.000278745	7.48829e-06	7.32774e-06	0.000190979	0.00018491	0.000421142	0.000420506	0.000364848	0.000361313
1103	2015	42	39133	NA	3.864913287	3.452896041	14.46137326	12.34905418	0.331471898	0.323205076	8.475628753	8.197558234	18.48752028	15.99479917	18.52601706	15.89996178	9.87635e-05	8.82349e-05	0.000369544	0.000315566	8.47039e-06	8.25914e-06	0.000216585	0.000209479	0.000472428	0.000473412	0.000408729	0.000406306
1104	2015	43	39065	NA	4.234019309	3.775911037	16.32971299	13.93457027	0.374048271	0.363462413	9.576590655	9.252518233	20.68164017	17.87024701	20.79167827	17.82576167	0.000108384	9.66571e-05	0.000418014	0.000356702	9.57502e-06	9.30404e-06	0.000245145	0.000236849	0.000529416	0.000532233	0.000457449	0.00045631
1105	2015	44	38701	NA	4.600324336	4.095817896	18.26978179	15.58028143	0.418614055	0.405417161	10.71745354	10.34364853	22.93694445	19.79499267	23.12503818	19.80742957	0.000118868	0.000105832	0.000472075	0.000402581	1.08166e-05	1.04756e-05	0.00027693	0.000267271	0.000592671	0.000597531	0.000511485	0.000511807
1106	2015	45	39505	NA	5.146979701	4.575578479	21.02712079	17.92192679	0.482404138	0.465706061	12.33445118	11.89136679	26.18401652	22.57142657	26.46467984	22.64863339	0.000130287	0.000115823	0.000532265	0.000453662	1.22112e-05	1.17885e-05	0.000312225	0.000301009	0.000662803	0.000669907	0.000571356	0.000573311
1107	2015	46	39159	NA	5.588547823	4.961260009	23.46237792	19.98830228	0.539477623	0.519209843	13.75782284	13.24915365	28.99620858	24.96868508	29.36947821	25.11561792	0.000142714	0.000126695	0.000599157	0.00051044	1.37766e-05	1.3259e-05	0.000351332	0.000338342	0.000740474	0.000750006	0.000637623	0.000641375
1108	2015	47	38108	NA	5.953651238	5.27878492	25.66051684	21.85266043	0.591911023	0.568002961	15.0361499	14.46432692	31.49240291	27.09073109	31.95410127	27.30795048	0.000156231	0.000138522	0.000673363	0.00057344	1.55325e-05	1.49051e-05	0.000394567	0.000379561	0.000826399	0.000838514	0.000710894	0.000716594
1109	2015	48	38211	NA	6.531130437	5.784350386	28.86972029	24.5783413	0.668717436	0.639908064	16.89908841	16.23845472	35.20567407	30.25636946	35.77176918	30.55345766	0.000170923	0.000151379	0.000755534	0.000643227	1.75007e-05	1.67467e-05	0.000442257	0.000424968	0.000921349	0.000936164	0.000791824	0.000799598
1110	2015	49	37519	NA	7.011594532	6.203785655	31.75458759	27.0286024	0.739324359	0.705580855	18.56233164	17.81683122	38.50035471	33.05878294	39.1598112	33.43186192	0.000186881	0.000165351	0.00084636	0.000720398	1.97053e-05	1.8806e-05	0.000494745	0.000474875	0.001026156	0.001043733	0.000881121	0.000891065
1111	2015	50	36848	NA	7.524504568	6.651961909	34.87918369	29.68428451	0.817038916	0.777763264	20.35417982	19.51482864	42.06987391	36.09442062	42.8189809	36.54255549	0.000204204	0.000180524	0.000946569	0.000805587	2.21732e-05	2.11073e-05	0.000552382	0.000529603	0.001141714	0.001162044	0.000979549	0.000991711
1112	2015	51	34974	NA	7.79903036	6.889733206	36.96502349	31.45795319	0.872036641	0.82811071	21.52759029	20.61657087	44.38140093	38.04918518	45.18523406	38.55176989	0.000222995	0.000196996	0.001056929	0.000899467	2.49339e-05	2.36779e-05	0.000615531	0.000589483	0.001268983	0.001291966	0.001087928	0.001102298
1113	2015	52	34322	NA	8.352799815	7.374658511	40.43967689	34.41615874	0.961696787	0.91116471	23.49552439	22.47567328	48.35944382	41.43142738	49.23210383	41.99755037	0.000243366	0.000214867	0.001178244	0.001002743	2.80198e-05	2.65475e-05	0.000684562	0.000654847	0.001408993	0.001434418	0.001207139	0.001223634
1114	2015	53	33591	NA	8.916193093	7.868563467	44.04976055	37.49294517	1.0570127	0.999309608	25.52407103	24.38825615	52.49757594	44.94908422	53.42186813	45.56852795	0.000265434	0.000234246	0.001311356	0.00111616	3.14671e-05	2.97493e-05	0.000759849	0.000726035	0.001562846	0.001590363	0.001338129	0.00135657
1115	2015	54	33172	NA	9.597499546	8.467170984	48.33635801	41.14975528	1.171483477	1.105282339	27.92319689	26.64991677	57.44472823	49.15792367	58.40955236	49.82447752	0.000289325	0.000255251	0.001457143	0.001240497	3.53154e-05	3.33197e-05	0.00084177	0.000803386	0.001731723	0.001760809	0.00148191	0.001502004
1116	2015	55	33246	NA	10.47824673	9.242536842	53.74269454	45.76528155	1.316820851	1.240043831	30.9422127	29.4970565	63.72865104	54.50904668	64.72371812	55.21764286	0.000315173	0.000278004	0.001616516	0.001376565	3.96084e-05	3.7299e-05	0.000930705	0.000887236	0.001916882	0.001946812	0.001639567	0.001660881
1117	2015	56	32590	NA	11.18225064	9.863072594	58.34965409	49.70663893	1.446804936	1.360033718	33.47085653	31.87039257	69.07980234	59.06146446	70.05126895	59.7762307	0.000343119	0.000302641	0.001790416	0.001525211	4.43941e-05	4.17316e-05	0.001027028	0.000977919	0.002119663	0.002149471	0.001812257	0.001834189
1118	2015	57	31722	NA	11.84224194	10.4461311	62.8035936	53.52492402	1.577393525	1.48035261	35.88108275	34.12526874	74.27681707	63.4825596	75.17882765	64.17247152	0.000373313	0.000329302	0.001979812	0.001687312	4.97255e-05	4.66664e-05	0.00113111	0.00107576	0.002341492	0.002369927	0.002001216	0.002022964
1119	2015	58	31866	NA	12.93487668	11.41249151	69.64943761	59.39100486	1.773684868	1.662046156	39.61932377	37.6360669	82.33810589	70.3523794	83.14988154	71.00650431	0.000405915	0.00035814	0.002185698	0.001863773	5.56607e-05	5.21574e-05	0.00124331	0.001181073	0.002583886	0.00260936	0.002207757	0.002228284
1120	2015	59	31026	NA	13.68531399	12.07890794	74.74430339	63.77473962	1.931788861	1.807689561	42.31865313	40.15247522	88.3759922	75.49492357	89.01326249	76.05312802	0.000441092	0.000389316	0.002409086	0.002055526	6.22635e-05	5.82637e-05	0.001363974	0.001294156	0.002848449	0.002868989	0.002433279	0.002451271
1121	2015	60	30102	NA	14.41954086	12.73318838	79.80057673	68.13655998	2.095220456	1.958157249	44.95520233	42.60302473	94.42644898	80.65130312	94.82326017	81.067297	0.000479023	0.000423001	0.002651006	0.002263523	6.9604e-05	6.50507e-05	0.001493429	0.001415289	0.003136883	0.003150065	0.002679267	0.002693087
1122	2015	61	29578	NA	15.37746875	13.5875611	86.14577278	73.61185542	2.299954411	2.147072884	48.27074265	45.68999701	102.0731461	87.17506316	102.1585429	87.40102599	0.000519895	0.000459381	0.002912495	0.002488737	7.7759e-05	7.25902e-05	0.001631981	0.001544729	0.003450982	0.003453869	0.002947294	0.002954934
1123	2015	62	29137	NA	16.43061106	14.52912281	93.08090743	79.60678103	2.529454376	2.358957973	51.86120399	49.02900672	110.5061676	94.37546	110.1876259	94.34704045	0.000563909	0.000498649	0.003194595	0.002732154	8.68125e-05	8.09609e-05	0.001779909	0.001682706	0.003792641	0.003781708	0.003239025	0.003238049
1124	2015	63	27860	NA	17.03004092	15.07261099	97.46386157	83.43432799	2.698424468	2.514348582	53.97758779	50.96757878	116.0049126	99.07623482	115.1985369	98.72760851	0.000611272	0.000541013	0.003498344	0.002994771	9.68566e-05	9.02494e-05	0.001937458	0.001829418	0.004163852	0.004134908	0.003556218	0.003543705
1125	2015	64	28053	NA	18.57686626	16.4585083	107.2962792	91.9461533	3.029501332	2.820748134	59.04706097	55.68593628	128.1099212	109.4271732	126.6539607	108.6548736	0.000662206	0.000586693	0.00382477	0.003277587	0.000107992	0.000100551	0.002104839	0.001985026	0.00456671	0.00451481	0.00390073	0.0038732
1126	2015	65	27967	NA	20.05074223	17.78491462	116.7589551	100.1665901	3.365239243	3.13143298	63.82686071	60.11932754	139.930413	119.5453233	137.6748815	118.2405693	0.000716943	0.000635925	0.004174883	0.003581599	0.000120329	0.000111969	0.00228222	0.002149652	0.005003412	0.004922762	0.004274514	0.00422786
1127	2015	66	28185	NA	21.86386335	19.41823028	128.2323036	110.1412402	3.776433766	3.512360924	69.60914245	65.48426875	154.3482293	131.8951846	151.0747855	129.9055589	0.000775727	0.000688956	0.004549665	0.003907796	0.000133987	0.000124618	0.002469723	0.002323373	0.005476254	0.005360113	0.004679623	0.004609032
1128	2015	67	28153	NA	23.61514979	21.00356217	139.359087	119.8515572	4.197568849	3.902664831	75.09578844	70.55747465	168.5699933	144.0930807	164.0814551	141.2738498	0.000838815	0.000746051	0.004950062	0.00425715	0.000149098	0.000138623	0.002667417	0.002506215	0.005987639	0.005828205	0.005118214	0.005018074
1129	2015	68	28875	NA	26.17447873	23.3162069	155.2601252	133.7088744	4.787623611	4.450262842	83.02474777	77.90914528	188.8444199	161.4846838	182.7315068	157.5523307	0.000906475	0.000807488	0.005376974	0.00463061	0.000165805	0.000154122	0.002875316	0.002698152	0.006540066	0.006328364	0.005592543	0.005456358
1130	2015	69	25239	NA	24.70876742	22.04787027	147.1748256	126.9292706	4.650616782	4.322495257	78.07363518	73.17039227	180.1090269	154.0833595	173.1872688	149.5474661	0.000978992	0.000873564	0.005831246	0.005029093	0.000184263	0.000171263	0.003093373	0.0028991	0.00713614	0.006861891	0.006104971	0.005925253
1131	2015	70	23967	NA	25.32493669	22.63902575	151.3194064	130.7033983	4.904650152	4.558756423	79.60578565	74.51134486	186.4287048	159.5713337	178.0760958	154.0149941	0.001056659	0.000944592	0.006313657	0.005453473	0.000204642	0.00019021	0.003321475	0.003108914	0.007778558	0.007430054	0.00665796	0.006426127
1132	2015	71	20833	NA	23.74516141	21.26847693	142.1832554	123.0100915	4.731705047	4.398721587	74.15381255	69.31938809	176.4579739	151.1241842	167.3738655	145.004637	0.001139786	0.001020903	0.006824905	0.005904579	0.000227125	0.000211142	0.00355944	0.003327384	0.008470118	0.008034074	0.007254077	0.006960334
1133	2015	72	18642	NA	22.90536944	20.55931128	137.3096152	118.9951654	4.696187101	4.366975252	70.97034279	66.25799417	171.7619429	147.1970033	161.7215786	140.3594525	0.001228697	0.001102849	0.007365605	0.006383176	0.000251914	0.000234255	0.003807013	0.003554232	0.009213708	0.00867512	0.007895988	0.007529206
1134	2015	73	15717	NA	20.80505176	18.71578967	124.7343379	108.2895413	4.388591138	4.082658597	63.871747	59.55346044	157.3633735	134.9533843	147.0213852	127.842789	0.001323729	0.001190799	0.007936269	0.006889963	0.000279226	0.000259761	0.004063864	0.003789111	0.010012303	0.009354291	0.00858646	0.008134045
1135	2015	74	15946	NA	22.72679124	20.49291173	136.1357471	118.4079411	4.932025957	4.590732352	69.03950336	64.28791935	173.3165061	148.749975	160.6178316	139.9439414	0.001425235	0.001285144	0.008537298	0.007425558	0.000309295	0.000287892	0.004329581	0.004031602	0.010868964	0.01007261	0.009328357	0.008776116
1136	2015	75	14836	NA	22.75219327	20.5671021	136.0308495	118.5469174	5.079536532	4.731245224	68.30012441	63.51603666	174.8693718	150.2091311	160.6888409	140.2985752	0.00153358	0.001386297	0.009168971	0.007990491	0.000342379	0.000318903	0.004603675	0.00428121	0.011786827	0.010831008	0.010124638	0.009456631
1137	2015	76	13804	NA	22.76482625	20.63272369	135.713116	118.5099797	5.228311178	4.8737542	67.44044175	62.6338584	176.2646541	151.5451983	160.5448917	140.4797796	0.001649147	0.001494692	0.009831434	0.008585191	0.000378753	0.000353068	0.004885572	0.00453737	0.0127691	0.011630317	0.010978354	0.010176744
1138	2015	77	12562	NA	22.26404082	20.23469654	132.2111451	115.6957634	5.259930728	4.907825546	65.00354545	60.29056418	173.5949258	149.3953541	156.6638267	137.397371	0.001772332	0.001610786	0.010524689	0.00920998	0.000418718	0.000390688	0.005174618	0.00479944	0.013819052	0.012471249	0.011892641	0.010937539
1139	2015	78	11552	NA	21.98978874	20.04344388	129.9436267	113.9611184	5.34390487	4.991496626	63.19027569	58.53057304	172.5869567	148.6825185	154.2699274	135.62068	0.001903548	0.001735063	0.011248583	0.009865055	0.000462596	0.000432089	0.005470072	0.005066705	0.014940007	0.013354391	0.012870717	0.011740017
1140	2015	79	10400	NA	21.24950205	19.42749132	124.8290854	109.7250732	5.311665581	4.967316501	60.0196195	55.5191318	167.8074664	144.7250962	148.5139812	130.8848913	0.002043221	0.001868028	0.012002797	0.010550488	0.000510737	0.000477627	0.005771117	0.005338378	0.016135333	0.014280191	0.013915875	0.012585086
1141	2015	80	9806	NA	21.49273648	19.71217092	125.3877484	110.4764239	5.52587002	5.174482137	59.58962197	55.0469981	170.7070977	147.3986575	149.5311073	132.1216056	0.002191794	0.002010215	0.01278684	0.011266207	0.000563519	0.000527685	0.006076853	0.005613604	0.017408433	0.01524894	0.015031476	0.013473547
1142	2015	81	9189	NA	21.59162597	19.86831168	124.970743	110.3782009	5.709577383	5.354283743	58.68374891	54.13661804	172.4107288	149.0542539	149.4202037	132.3775436	0.002349725	0.002162184	0.013600037	0.012011993	0.000621349	0.000582684	0.006386304	0.005891459	0.01876273	0.016260769	0.016220944	0.014406088
1143	2015	82	9098	NA	22.90409658	21.14850895	131.3890093	116.3403843	6.229083094	5.850713188	60.94223854	56.14338775	183.79467	159.1035584	157.5375801	139.9569431	0.002517487	0.002324523	0.014441527	0.012787468	0.000684665	0.000643077	0.006698421	0.006170959	0.020201656	0.017315628	0.017487751	0.015383265
1144	2015	83	8182	NA	22.05513454	20.43738691	125.2684506	111.2104763	6.168728994	5.803950702	57.37290381	52.78258597	177.7837234	154.1113503	150.6574564	134.2297485	0.002695568	0.002497847	0.015310248	0.013592089	0.000753939	0.000709356	0.007012088	0.006451062	0.021728639	0.01841328	0.018835413	0.016405494
1145	2015	84	7705	NA	22.2248453	20.67100387	124.8590767	111.1457073	6.392672083	6.025732723	56.44778428	51.85982317	179.889289	156.1609118	150.6580943	134.6297583	0.002884471	0.002682804	0.016204942	0.01442514	0.000829678	0.000782055	0.007326124	0.006730671	0.023347085	0.019553289	0.020267477	0.017473038
1146	2015	85	6579	NA	20.29433022	18.94797521	112.6597355	100.5647839	6.002867865	5.669460147	50.25890906	46.10989877	164.8721443	143.3400247	136.4156312	122.2772796	0.003084714	0.002880069	0.017124143	0.015285725	0.000912429	0.000861751	0.007639293	0.007008649	0.025060365	0.02073501	0.021787509	0.018585998
1147	2015	86	5913	NA	19.49415044	18.27324845	106.8253206	95.62953982	5.929409346	5.611848223	47.01018701	43.06919446	158.892945	138.3587774	129.8351567	116.7480285	0.003296829	0.003090352	0.01806618	0.016172762	0.001002775	0.00094907	0.007950311	0.007283814	0.026871799	0.021957578	0.023399083	0.019744297
1148	2015	87	5040	NA	17.74767364	16.70453297	95.90703545	86.10830367	5.55078355	5.265218629	41.6195691	38.07699684	145.0745411	126.5330493	117.0282993	105.5762772	0.003521364	0.003314391	0.019029174	0.017084981	0.001101346	0.001044686	0.008257851	0.00755496	0.028784631	0.023219901	0.025105764	0.020947674
1149	2015	88	4466	NA	16.78714897	15.86753279	89.3693036	80.48143069	5.398563582	5.13291467	38.23144556	34.9279298	137.5618219	120.1849564	109.5092384	99.12586582	0.003758878	0.003552963	0.02001104	0.01802092	0.001208814	0.001149332	0.008560557	0.007820853	0.03080202	0.024520653	0.026911096	0.022195671
1150	2015	89	3877	NA	15.54655688	14.75925151	81.45379073	73.58129112	5.140514555	4.899730552	34.33877305	31.3271291	127.6580277	111.7296657	100.252515	91.06151678	0.004009945	0.003806874	0.021009489	0.018978925	0.0013259	0.001263794	0.008857047	0.00808025	0.032927013	0.025858271	0.028818588	0.023487624
1151	2015	90	3083	NA	13.18029112	12.56929348	67.89393629	61.527876	4.480754518	4.28205864	28.19690774	25.6872542	108.4060652	95.05410617	83.95299396	76.52824325	0.004275151	0.004076968	0.022022036	0.019957144	0.001453375	0.001388926	0.009145932	0.008331902	0.035162525	0.027230942	0.030831692	0.024822654
1152	2015	91	2429	NA	11.06432481	10.60045797	55.97873277	50.89614279	3.867118856	3.705790872	22.89530714	20.82762408	91.11500342	80.04475591	69.55832577	63.63898009	0.004555095	0.004364124	0.023045999	0.020953538	0.001592062	0.001525645	0.009425816	0.008574567	0.037511323	0.02863661	0.03295379	0.026199662
1153	2015	92	1919	NA	9.307888364	8.960305626	46.20667593	42.15251084	3.344513115	3.214210326	18.60531164	16.90067074	76.7139382	67.52610652	57.71002661	52.99763427	0.004850385	0.004669258	0.024078518	0.021965873	0.001742842	0.00167494	0.009695316	0.00880702	0.039975997	0.030072969	0.035188174	0.027617319
1154	2015	93	1374	NA	7.092095552	6.860824	34.51014697	31.59064455	2.619739624	2.525245423	13.67551644	12.40455369	58.47598644	51.5772503	43.33247347	39.94775626	0.005161642	0.004993322	0.025116555	0.022991735	0.001906652	0.001837879	0.009953069	0.009028059	0.042558942	0.031537462	0.037538028	0.029074058
1155	2015	94	1076	NA	5.906696228	5.74294262	28.14484046	25.85469789	2.242914297	2.168793943	10.97277106	9.938499496	48.70227107	43.04689137	35.53736465	32.89125281	0.005489495	0.005337307	0.026156915	0.02402853	0.002084493	0.002015608	0.010197743	0.009236524	0.045262334	0.033027291	0.040006405	0.030568079
1156	2015	95	606	NA	3.535756708	3.455560115	16.48092973	15.19453535	1.380122348	1.338873122	6.319398296	5.715365447	29.1413913	25.81330248	20.93088178	19.45098465	0.005834582	0.005702244	0.027196254	0.025073491	0.00227743	0.002209362	0.01042805	0.009431296	0.048088104	0.034539409	0.042596209	0.032097334
1157	2015	96	479	NA	2.968626181	2.916727975	13.52269587	12.51324876	1.191079028	1.159403771	5.097880961	4.603820898	24.44716398	21.70357297	17.27778717	16.12291777	0.006197549	0.006089202	0.028231098	0.026123693	0.002486595	0.002420467	0.010642758	0.009611317	0.051037921	0.036070537	0.045310173	0.033659536
1158	2015	97	296	NA	1.947398477	1.923790043	8.660326822	8.044113741	0.803105168	0.784503563	3.208846735	2.893575624	16.01749492	14.2526481	11.13468093	10.43463667	0.006579049	0.006499291	0.029257861	0.02717606	0.002713193	0.00265035	0.010840698	0.009775593	0.054113159	0.037617165	0.048150838	0.035252151
1159	2015	98	149	NA	1.039980901	1.033115175	4.510656571	4.20587972	0.44081683	0.432180443	1.642096337	1.478557805	8.539917239	7.61695871	5.837159304	5.493988178	0.006979738	0.006933659	0.030272863	0.028227381	0.002958502	0.00290054	0.011020781	0.009923207	0.057314881	0.039175566	0.051120528	0.036872404
1160	2015	99	101	NA	0.747427917	0.746743273	3.158507489	2.956706418	0.325611703	0.320440548	1.129381977	1.015385648	6.125025128	5.476354345	4.114922084	3.890245364	0.007400276	0.007393498	0.031272351	0.029274321	0.003223878	0.003172679	0.011182	0.010053323	0.060643813	0.040741803	0.05422133	0.038517281
1161	2015	100	71	NA	0.556734328	0.559482787	2.289929168	2.152254333	0.249263827	0.246265349	0.803964657	0.721729234	4.55112281	4.079309938	3.004134058	2.853030885	0.007841329	0.007880039	0.032252523	0.030313441	0.003510758	0.003468526	0.011323446	0.0101652	0.064100321	0.042311747	0.05745507	0.040183534
1162	2015	101	39	NA	0.323838765	0.327387721	1.295172427	1.222307348	0.149005857	0.147808719	0.446328233	0.400069598	2.639691149	2.372108238	1.711362605	1.632839779	0.008303558	0.008394557	0.033209549	0.031341214	0.003820663	0.003789967	0.011444314	0.010258195	0.067684388	0.043881092	0.060823288	0.041867687
1163	2015	102	23	NA	0.202115446	0.205582421	0.785210723	0.744142975	0.095569637	0.095197465	0.265509917	0.237630657	1.642098658	1.479526075	1.045243536	1.00201905	0.008787628	0.008938366	0.034139597	0.032354042	0.004155202	0.00413902	0.011543909	0.010331768	0.071395594	0.045445371	0.064327221	0.043566046
1164	2015	103	9	NA	0.083647793	0.085615417	0.315349697	0.300134525	0.040644662	0.0406606	0.10459492	0.093469415	0.677097824	0.611709947	0.422999779	0.40747237	0.009294199	0.009512824	0.035038855	0.033348281	0.004516074	0.004517844	0.011621658	0.010385491	0.075233092	0.046999975	0.067967772	0.045274708
1165	2015	104	7	NA	0.068767492	0.070835309	0.251324942	0.240241785	0.03433551	0.034501236	0.081739751	0.072933345	0.554369139	0.502218459	0.339781243	0.328927016	0.009823927	0.01011933	0.035903563	0.034320255	0.004905073	0.004928748	0.011677107	0.010419049	0.079195591	0.048540178	0.071745494	0.046989574
1166	2015	105	8	NA	0.083019702	0.086074595	0.293840261	0.282130288	0.042592727	0.042993575	0.093679477	0.083457976	0.666250713	0.605284524	0.40048922	0.389650896	0.010377463	0.010759324	0.036730033	0.035266286	0.005324091	0.005374197	0.011709935	0.010432247	0.083281339	0.050061152	0.075660565	0.048706362
1167	2015	0	28839	NA	1.693326477	1.356014605	3.472791995	3.254562934	0.033370976	0.033368987	0.066118026	0.066108407	5.164676047	4.604618368	5.163310985	4.604602176	5.87165e-05	4.70202e-05	0.00012042	0.000112853	1.15715e-06	1.15708e-06	2.29266e-06	2.29233e-06	0.000179087	0.000179039	0.000159666	0.000159666
1168	2015	1	29423	NA	0.691680039	0.553868992	1.318301795	1.058513707	0.022106672	0.022108213	0.101604725	0.101610877	2.011066366	1.621361496	2.010868569	1.621360222	2.35081e-05	1.88244e-05	4.48051e-05	3.59757e-05	7.5134e-07	7.51392e-07	3.45324e-06	3.45345e-06	6.83501e-05	6.83434e-05	5.51052e-05	5.51052e-05
1169	2015	2	30243	NA	0.284643289	0.227919194	0.504175895	0.346841824	0.014753973	0.014756909	0.157303757	0.157345696	0.788934381	0.575171332	0.788987734	0.575172451	9.41187e-06	7.53626e-06	1.66708e-05	1.14685e-05	4.87848e-07	4.87945e-07	5.20133e-06	5.20271e-06	2.60865e-05	2.60883e-05	1.90183e-05	1.90184e-05
1170	2015	3	30383	NA	0.1144892	0.091669026	0.188459129	0.111079599	0.009624152	0.009627312	0.23803025	0.238142771	0.302498502	0.19942632	0.302569177	0.199427252	3.7682e-06	3.01712e-06	6.20278e-06	3.65598e-06	3.16761e-07	3.16865e-07	7.83432e-06	7.83803e-06	9.95618e-06	9.9585e-06	6.56375e-06	6.56378e-06
1171	2015	4	31420	NA	0.191938783	0.169808935	0.310585518	0.213333645	0.046233147	0.038927474	0.036652539	0.036654819	0.565510183	0.438591588	0.542748351	0.416555856	6.10881e-06	5.40449e-06	9.88496e-06	6.78974e-06	1.47146e-06	1.23894e-06	1.16654e-06	1.16661e-06	1.79984e-05	1.7274e-05	1.3959e-05	1.32577e-05
1172	2015	5	31802	NA	0.206400527	0.184014904	0.32136683	0.224859379	0.043535524	0.036306453	0.04389267	0.043894894	0.589460104	0.463189619	0.567623691	0.441785995	6.49017e-06	5.78627e-06	1.01052e-05	7.0706e-06	1.36896e-06	1.14164e-06	1.38019e-06	1.38026e-06	1.85353e-05	1.78487e-05	1.45648e-05	1.38918e-05
1173	2015	6	31153	NA	0.214810772	0.192993485	0.321823745	0.22938227	0.039676311	0.032772428	0.050871804	0.050873791	0.594655708	0.47342864	0.57453925	0.45346924	6.89535e-06	6.19502e-06	1.03304e-05	7.36309e-06	1.2736e-06	1.05198e-06	1.63297e-06	1.63303e-06	1.90882e-05	1.84425e-05	1.51969e-05	1.45562e-05
1174	2015	7	30506	NA	0.223481336	0.202335575	0.322162561	0.233909918	0.036145874	0.029571501	0.058938926	0.058940547	0.599676066	0.483715701	0.581324788	0.46528995	7.32582e-06	6.63265e-06	1.05606e-05	7.66767e-06	1.18488e-06	9.69367e-07	1.93204e-06	1.9321e-06	1.96576e-05	1.90561e-05	1.58564e-05	1.52524e-05
1175	2015	8	30655	NA	0.238592685	0.217687009	0.330950252	0.244775581	0.03379223	0.027382227	0.07007417	0.070075286	0.620581042	0.507173445	0.603599185	0.489925646	7.78316e-06	7.10119e-06	1.0796e-05	7.98485e-06	1.10234e-06	8.93239e-07	2.2859e-06	2.28593e-06	2.0244e-05	1.96901e-05	1.65446e-05	1.59819e-05
1176	2015	9	30011	NA	0.248162459	0.228168594	0.331217639	0.249546013	0.030777835	0.024701724	0.081166497	0.081166849	0.625667195	0.518066989	0.610578544	0.502573711	8.26905e-06	7.60283e-06	1.10365e-05	8.31515e-06	1.02555e-06	8.23089e-07	2.70456e-06	2.70457e-06	2.08479e-05	2.03452e-05	1.72626e-05	1.67463e-05
1177	2015	10	30085	NA	0.264305039	0.244889195	0.33943342	0.260509511	0.02870448	0.022817926	0.096268907	0.09626821	0.645919903	0.541883261	0.632448018	0.527909849	8.78528e-06	8.13991e-06	1.12825e-05	8.65912e-06	9.54113e-07	7.58449e-07	3.1999e-06	3.19987e-06	2.14698e-05	2.1022e-05	1.80117e-05	1.75473e-05
1178	2015	11	29944	NA	0.279489215	0.260959812	0.345371098	0.27001431	0.02657979	0.020927402	0.113366707	0.113364573	0.662070442	0.562750386	0.650426733	0.550566788	9.33373e-06	8.71493e-06	1.15339e-05	9.01731e-06	8.8765e-07	6.98885e-07	3.78596e-06	3.78589e-06	2.21103e-05	2.17214e-05	1.87934e-05	1.83865e-05
1179	2015	12	29456	NA	0.292098161	0.274841175	0.347313402	0.276601249	0.024325264	0.01896962	0.131943858	0.131939848	0.670708623	0.577603778	0.661113594	0.567498104	9.91642e-06	9.33057e-06	1.17909e-05	9.39032e-06	8.25817e-07	6.43998e-07	4.47935e-06	4.47922e-06	2.27698e-05	2.24441e-05	1.9609e-05	1.9266e-05
1180	2015	13	29964	NA	0.315685513	0.299331224	0.361176224	0.293010749	0.023021077	0.01778132	0.158801604	0.15879494	0.702628305	0.613064699	0.694889665	0.604896232	1.05355e-05	9.9897e-06	1.20537e-05	9.77876e-06	7.68291e-07	5.93423e-07	5.29975e-06	5.29952e-06	2.34491e-05	2.31908e-05	2.046e-05	2.01874e-05
1181	2015	14	31100	NA	0.34810885	0.332626489	0.383222807	0.316699627	0.022229429	0.017006069	0.195009235	0.194998792	0.751020817	0.66392218	0.74522978	0.657857647	1.11932e-05	1.06954e-05	1.23223e-05	1.01833e-05	7.14773e-07	5.46819e-07	6.27039e-06	6.27006e-06	2.41486e-05	2.39624e-05	2.1348e-05	2.1153e-05
1182	2015	15	31121	NA	0.37009058	0.356364303	0.392027105	0.330022922	0.020694909	0.015681097	0.230880909	0.230865873	0.773946363	0.693203264	0.770543398	0.689787833	1.1892e-05	1.14509e-05	1.25969e-05	1.06045e-05	6.64982e-07	5.03875e-07	7.41881e-06	7.41833e-06	2.48689e-05	2.47596e-05	2.22745e-05	2.21647e-05
1183	2015	16	30975	NA	0.391350249	0.379748594	0.398882939	0.342062351	0.019162994	0.014381811	0.271885149	0.271864295	0.793294364	0.719894139	0.792444077	0.719388927	1.26344e-05	1.22598e-05	1.28776e-05	1.10432e-05	6.1866e-07	4.64304e-07	8.77757e-06	8.77689e-06	2.56108e-05	2.55833e-05	2.32411e-05	2.32248e-05
1184	2015	17	31705	NA	0.425580645	0.416156637	0.41738179	0.364607097	0.018248277	0.013564674	0.329262005	0.329232939	0.836212287	0.768838898	0.838105738	0.77156166	1.34231e-05	1.31259e-05	1.31645e-05	1.15e-05	5.75565e-07	4.2784e-07	1.03852e-05	1.03843e-05	2.63748e-05	2.64345e-05	2.42498e-05	2.43356e-05
1185	2015	18	32391	NA	0.181264134	0.149885075	0.414974198	0.324862071	0.012982655	0.012860637	0.135717779	0.133057466	0.77875336	0.621747539	0.610502826	0.478015908	5.59613e-06	4.62737e-06	1.28114e-05	1.00294e-05	4.00811e-07	3.97044e-07	4.18998e-06	4.10785e-06	2.40423e-05	1.88479e-05	1.91951e-05	1.47577e-05
1186	2015	19	32086	NA	0.200204467	0.165706671	0.467377022	0.366626578	0.014459382	0.014308468	0.159672568	0.156484964	0.857342379	0.68607207	0.683455541	0.536248804	6.23962e-06	5.16445e-06	1.45664e-05	1.14264e-05	4.50645e-07	4.45941e-07	4.97639e-06	4.87705e-06	2.67201e-05	2.13007e-05	2.13823e-05	1.67129e-05
1187	2015	20	32186	NA	0.223782299	0.185408817	0.532634065	0.418670835	0.016305355	0.016118717	0.18987023	0.186010193	0.955611475	0.766461775	0.774262523	0.608770686	6.95278e-06	5.76054e-06	1.65486e-05	1.30079e-05	5.06598e-07	5.00799e-07	5.89916e-06	5.77923e-06	2.96903e-05	2.40559e-05	2.38135e-05	1.89141e-05
1188	2015	21	32539	NA	0.251937811	0.208956132	0.611267633	0.481471807	0.01852809	0.018297847	0.227113007	0.22241148	1.073264313	0.862783677	0.883379158	0.696033427	7.74264e-06	6.42171e-06	1.87857e-05	1.47968e-05	5.69412e-07	5.62336e-07	6.97972e-06	6.83523e-06	3.29839e-05	2.71483e-05	2.65154e-05	2.13907e-05
1189	2015	22	33004	NA	0.284391123	0.236131336	0.70325715	0.55508286	0.021119827	0.020837285	0.272035208	0.266301366	1.209120833	0.974189429	1.010476956	0.797874982	8.61687e-06	7.15463e-06	2.13082e-05	1.68187e-05	6.39917e-07	6.31356e-07	8.24249e-06	8.06876e-06	3.66356e-05	3.06168e-05	2.95173e-05	2.41751e-05
1190	2015	23	34230	NA	0.328054914	0.272695928	0.826665799	0.653862363	0.024612863	0.024260887	0.332551541	0.325415394	1.392589654	1.124521442	1.181078591	0.934589173	9.58384e-06	7.96658e-06	2.41503e-05	1.9102e-05	7.19044e-07	7.08761e-07	9.71521e-06	9.50673e-06	4.06833e-05	3.45042e-05	3.28519e-05	2.73032e-05
1191	2015	24	35298	NA	0.376019027	0.312935723	0.965392178	0.765211278	0.028514837	0.028081579	0.403430278	0.394617399	1.594380613	1.290327162	1.37160555	1.087709011	1.06527e-05	8.86554e-06	2.73498e-05	2.16786e-05	8.07832e-07	7.95557e-07	1.14293e-05	1.11796e-05	4.51691e-05	3.88579e-05	3.65552e-05	3.0815e-05
1192	2015	25	35253	NA	0.417162981	0.347602585	1.091026946	0.866648101	0.031990171	0.031476439	0.473100704	0.462580911	1.767567994	1.433638357	1.541621032	1.225210452	1.18334e-05	9.86023e-06	3.09485e-05	2.45837e-05	9.07445e-07	8.92873e-07	1.34202e-05	1.31217e-05	5.01395e-05	4.37302e-05	4.06671e-05	3.47548e-05
1193	2015	26	35415	NA	0.465239701	0.388154493	1.239274388	0.986536192	0.036094542	0.035484711	0.557001901	0.544396	1.970688296	1.601878083	1.741672025	1.387257388	1.31368e-05	1.09602e-05	3.49929e-05	2.78565e-05	1.01919e-06	1.00197e-06	1.57279e-05	1.53719e-05	5.56456e-05	4.91789e-05	4.52316e-05	3.91715e-05
1194	2015	27	34663	NA	0.505202386	0.42204869	1.37038413	1.093288079	0.039672389	0.038970066	0.637705692	0.623017778	2.140227709	1.743459783	1.915746477	1.529305812	1.45747e-05	1.21758e-05	3.95345e-05	3.15405e-05	1.14452e-06	1.12426e-06	1.83973e-05	1.79736e-05	6.17439e-05	5.52678e-05	5.02974e-05	4.41193e-05
1195	2015	28	34220	NA	0.552992013	0.462598301	1.527239813	1.221109983	0.043974838	0.043162084	0.735007319	0.717780191	2.343956166	1.913525512	2.123928173	1.699298962	1.61599e-05	1.35184e-05	4.463e-05	3.56841e-05	1.28506e-06	1.26131e-06	2.14789e-05	2.09755e-05	6.84967e-05	6.20669e-05	5.59183e-05	4.96581e-05
1196	2015	29	33995	NA	0.608728155	0.509935533	1.711387867	1.371386137	0.049042821	0.04809958	0.850857854	0.830566172	2.582692327	2.112918052	2.367870637	1.898758063	1.79064e-05	1.50003e-05	5.03423e-05	4.03408e-05	1.44265e-06	1.4149e-06	2.50289e-05	2.4432e-05	7.59727e-05	6.96535e-05	6.21538e-05	5.5854e-05
1197	2015	30	33923	NA	0.672669862	0.564311974	1.92481476	1.54586839	0.054931938	0.053835751	0.987505047	0.963544406	2.85793618	2.343042188	2.649814418	2.129692199	1.98293e-05	1.66351e-05	5.67407e-05	4.55699e-05	1.61931e-06	1.587e-06	2.91102e-05	2.84039e-05	8.42477e-05	7.81126e-05	6.90694e-05	6.27802e-05
1198	2015	31	33407	NA	0.733118962	0.61593638	2.134757572	1.718355109	0.06071172	0.059458058	1.128907738	1.1010418	3.120390159	2.563577626	2.92436877	2.355761232	2.19451e-05	1.84373e-05	6.39015e-05	5.1437e-05	1.81734e-06	1.77981e-06	3.37926e-05	3.29584e-05	9.34053e-05	8.75376e-05	7.67377e-05	7.0517e-05
1199	2015	32	33808	NA	0.820569925	0.69046204	2.431095817	1.961352801	0.068943456	0.06747391	1.323698725	1.290461985	3.500390945	2.881751356	3.314230942	2.676009694	2.42715e-05	2.0423e-05	7.19089e-05	5.80145e-05	2.03926e-06	1.9958e-06	3.91534e-05	3.81703e-05	0.000103537	9.8031e-05	8.52387e-05	7.91531e-05
1200	2015	33	33379	NA	0.8954853	0.754682326	2.69887358	2.182398139	0.076369424	0.074692899	1.511348039	1.472749968	3.830086163	3.159681232	3.661848824	2.963596935	2.68278e-05	2.26095e-05	8.08554e-05	6.53824e-05	2.28795e-06	2.23772e-06	4.52784e-05	4.41221e-05	0.000114745	0.000109705	9.46608e-05	8.87863e-05
1201	2015	34	33390	NA	0.989510633	0.835269049	3.033244204	2.458471188	0.085697737	0.083764201	1.745025894	1.699701443	4.245240447	3.509329782	4.096401191	3.323097248	2.96349e-05	2.50155e-05	9.08429e-05	7.3629e-05	2.56657e-06	2.50866e-06	5.22619e-05	5.09045e-05	0.000127141	0.000122683	0.000105101	9.95237e-05
1202	2015	35	33172	NA	1.085236753	0.917591372	3.382980264	2.748349913	0.095491663	0.093281638	1.997212158	1.944459773	4.672192025	3.870099449	4.547910093	3.698131144	3.27154e-05	2.76616e-05	0.000101983	8.28515e-05	2.87868e-06	2.81206e-06	6.02078e-05	5.86175e-05	0.000140847	0.000137101	0.000116668	0.000111484
1203	2015	36	32831	NA	1.184992554	1.00364021	3.755812316	3.0584386	0.10598707	0.1034755	2.272880172	2.211836692	5.121636973	4.250912606	5.026592143	4.097151148	3.60937e-05	3.05699e-05	0.000114398	9.3157e-05	3.22826e-06	3.15176e-06	6.92297e-05	6.73704e-05	0.000156	0.000153105	0.000129479	0.000124795
1204	2015	37	32182	NA	1.280716773	1.08660533	4.126481263	3.368275406	0.116490606	0.113668939	2.556925888	2.487105325	5.559373676	4.623422523	5.498535893	4.492637026	3.97961e-05	3.37644e-05	0.000128223	0.000104663	3.61974e-06	3.53207e-06	7.94521e-05	7.72825e-05	0.000172748	0.000170857	0.000143665	0.000139601
1205	2015	38	32968	NA	1.445676457	1.228753713	4.734363918	3.873733111	0.13378693	0.130479766	3.000427856	2.917134857	6.305304916	5.254126627	6.281542554	5.144871515	4.38509e-05	3.72711e-05	0.000143605	0.0001175	4.05808e-06	3.95777e-06	9.10103e-05	8.84838e-05	0.000191255	0.000190535	0.00015937	0.000156057
1206	2015	39	34062	NA	1.644814685	1.400568678	5.473895265	4.489659359	0.154941788	0.151038944	3.544206405	3.444192104	7.211021551	6.020607979	7.232337658	5.938119188	4.82888e-05	4.11182e-05	0.000160704	0.000131808	4.54882e-06	4.43424e-06	0.000104052	0.000101115	0.000211703	0.000212329	0.000176754	0.000174333
1207	2015	40	35533	NA	1.888325737	1.610930286	6.385143036	5.24982585	0.181151421	0.176508385	4.219022175	4.098009622	8.324998864	6.964168076	8.401763331	6.915294484	5.31429e-05	4.53362e-05	0.000179696	0.000147745	5.09812e-06	4.96745e-06	0.000118735	0.00011533	0.000234289	0.00023645	0.000195992	0.000194616
1208	2015	41	35406	NA	2.06942643	1.768808934	7.108584797	5.858997093	0.202270385	0.197002365	4.788071912	4.648495313	9.178407412	7.692832698	9.316239081	7.687035896	5.84485e-05	4.99579e-05	0.000200773	0.00016548	5.71288e-06	5.5641e-06	0.000135233	0.000131291	0.000259233	0.000263126	0.000217275	0.000217111
1209	2015	42	36730	NA	2.359674111	2.020843848	8.232843381	6.802434428	0.235101851	0.228888013	5.646526773	5.479254259	10.53324182	8.845192659	10.74744063	8.890156717	6.42438e-05	5.50189e-05	0.000224145	0.000185201	6.40081e-06	6.23164e-06	0.000153731	0.000149177	0.000286775	0.000292607	0.000240817	0.000242041
1210	2015	43	36999	NA	2.611012445	2.240568193	9.251170102	7.662915953	0.265301013	0.258193969	6.453568291	6.259304271	11.7353021	9.873205856	12.03066553	9.976727785	7.05698e-05	6.05575e-05	0.000250038	0.000207111	7.17049e-06	6.9784e-06	0.000174425	0.000169175	0.000317179	0.000325162	0.000266851	0.000269649
1211	2015	44	36524	NA	2.829534732	2.433052324	10.17929926	8.452918317	0.293342627	0.285387446	7.214571054	6.993917773	12.81027004	10.79775002	13.18829687	10.96451237	7.74706e-05	6.66152e-05	0.000278702	0.000231435	8.0315e-06	7.8137e-06	0.00019753	0.000191488	0.000350736	0.000361086	0.000295634	0.0003002
1212	2015	45	37343	NA	3.173902069	2.734864637	11.59142245	9.649958084	0.335883047	0.326672518	8.33751137	8.078450381	14.48029197	12.22800929	14.96323418	12.47200417	8.49932e-05	7.32363e-05	0.000310404	0.000258414	8.99454e-06	8.74789e-06	0.000223268	0.000216331	0.000387765	0.000400697	0.000327451	0.000333985
1213	2015	46	36910	NA	3.439583595	2.970111648	12.75013165	10.64171867	0.371739817	0.361443769	9.296920773	9.003474322	15.82023112	13.3840365	16.40066188	13.70535681	9.31884e-05	8.0469e-05	0.000345438	0.000288315	1.00715e-05	9.79257e-06	0.000251881	0.00024393	0.000428616	0.000444342	0.000362613	0.000371318
1214	2015	47	35996	NA	3.675559488	3.180780159	13.82684436	11.57009965	0.405881775	0.394539674	10.20915917	9.881846761	17.05046343	14.45102704	17.72424762	14.84988213	0.00010211	8.83648e-05	0.000384122	0.000321427	1.12757e-05	1.09607e-05	0.000283619	0.000274526	0.000473677	0.000492395	0.000401462	0.000412543
1215	2015	48	35496	NA	3.969043888	3.442374289	15.14961399	12.70986747	0.448032083	0.435413644	11.31432347	10.94590395	18.5774896	15.77357667	19.35460849	16.25825177	0.000111817	9.69792e-05	0.000426798	0.000358065	1.2622e-05	1.22666e-05	0.000318749	0.00030837	0.000523369	0.000545262	0.000444376	0.000458031
1216	2015	49	35029	NA	4.286485713	3.726097873	16.598098	13.96148833	0.494852703	0.480820501	12.52457952	12.11041039	20.25226113	17.22620817	21.13582953	17.80127205	0.00012237	0.000106372	0.000473839	0.000398569	1.41269e-05	1.37264e-05	0.000357549	0.000345725	0.000578157	0.000603381	0.00049177	0.000508187
1217	2015	50	34482	NA	4.614908851	4.020827058	18.12535742	15.28630144	0.545121462	0.529574107	13.80342625	13.33991405	22.01855912	18.76162613	23.00730569	19.42888234	0.000133835	0.000116607	0.000525647	0.000443312	1.58089e-05	1.5358e-05	0.000400308	0.000386866	0.000638552	0.000667227	0.000544099	0.00056345
1218	2015	51	33409	NA	4.88721088	4.268069006	19.46597979	16.46050156	0.590950431	0.574015036	14.94478809	14.43524243	23.55716884	20.10770364	24.63279672	20.8571096	0.000146284	0.000127752	0.000582657	0.000492697	1.76884e-05	1.71814e-05	0.000447328	0.000432076	0.000705114	0.00073731	0.000601865	0.000624296
1219	2015	52	32360	NA	5.170861683	4.526578546	20.88310526	17.70603582	0.640349319	0.621928187	16.14505123	15.5861804	25.19090686	21.53938867	26.34698136	22.36854005	0.000159792	0.000139882	0.000645337	0.000547158	1.97883e-05	1.9219e-05	0.00049892	0.00048165	0.000778458	0.000814184	0.000665618	0.00069124
1220	2015	53	31913	NA	5.566839868	4.885076329	22.79203393	19.37658855	0.706368055	0.685989919	17.72458082	17.1017265	27.4214928	23.48676728	28.67195208	24.4083511	0.000174438	0.000153075	0.000714193	0.000607169	2.21342e-05	2.14956e-05	0.000555403	0.000535886	0.000859258	0.000898441	0.000735962	0.00076484
1221	2015	54	31543	NA	6.002893862	5.280772692	24.91164725	21.23602181	0.780828238	0.758259588	19.46532054	18.77098307	29.91073814	25.66222168	31.25036386	26.67587614	0.000190308	0.000167415	0.000789768	0.00067324	2.47544e-05	2.40389e-05	0.000617104	0.000595092	0.000948253	0.000990723	0.000813563	0.000845699
1222	2015	55	31522	NA	6.540604496	5.76829657	27.50757632	23.51299952	0.872548334	0.847305317	21.5722452	20.79122331	32.98003209	28.34298301	34.41307441	29.45625638	0.000207493	0.000182993	0.000872647	0.000745923	2.76806e-05	2.68798e-05	0.000684355	0.000659578	0.001046254	0.001091716	0.000899149	0.000934467
1223	2015	56	31392	NA	7.097402711	6.275390018	30.24487354	25.92393844	0.971520674	0.943415144	23.77915321	22.90541048	36.23113759	31.18862325	37.73822721	32.3917242	0.00022609	0.000199904	0.000963458	0.000825814	3.0948e-05	3.00527e-05	0.000757491	0.000729658	0.001154152	0.001202161	0.000993521	0.001031846
1224	2015	57	30800	NA	7.582936176	6.722161716	32.736545	28.13740617	1.06555342	1.034757788	25.77488454	24.81379464	39.2059406	33.80479086	40.7437689	35.06875064	0.000246199	0.000218252	0.001062875	0.000913552	3.45959e-05	3.3596e-05	0.000836847	0.000805643	0.00127292	0.00132285	0.001097558	0.001138596
1225	2015	58	31182	NA	8.354621058	7.42586914	36.53343806	31.48852225	1.205741047	1.170961249	28.7734136	27.68473474	43.76790972	37.79955734	45.35838663	39.14995304	0.000267931	0.000238146	0.001171619	0.00100983	3.86679e-05	3.75525e-05	0.000922757	0.000887843	0.001403627	0.001454634	0.001212224	0.001255531
1226	2015	59	30358	NA	8.846305514	7.884064132	39.17592851	33.86102189	1.311846196	1.274115268	30.83008938	29.64654221	46.97731317	40.63647282	48.52495148	42.00116524	0.000291399	0.000259703	0.001290465	0.00111539	4.32125e-05	4.19697e-05	0.001015551	0.000976564	0.001547444	0.001598424	0.001338575	0.001383529
1227	2015	60	29716	NA	9.411850032	8.411037915	42.20376239	36.58132794	1.434808418	1.39370019	33.14965243	31.85857087	50.68518627	43.91351396	52.15738373	45.27335091	0.000316727	0.000283047	0.001420237	0.001231031	4.8284e-05	4.69007e-05	0.001115549	0.001072102	0.001705653	0.001755195	0.001477773	0.001523534
1228	2015	61	29453	NA	10.13304429	9.080705893	46.00024533	39.98568034	1.588769977	1.543470851	36.0228414	34.59960066	55.36157225	48.04047168	56.72619531	49.37977868	0.000344041	0.000308312	0.001561819	0.00135761	5.39426e-05	5.24045e-05	0.001223062	0.001174739	0.001879658	0.00192599	0.001631089	0.001676562
1229	2015	62	28739	NA	10.73340938	9.645864094	49.32046549	42.99481275	1.731670177	1.68258445	38.4638433	36.92235286	59.51839514	51.72781733	60.69453862	52.98607733	0.000373479	0.000335637	0.001716151	0.001496044	6.02551e-05	5.85471e-05	0.001338385	0.001284747	0.002070997	0.002111922	0.001799917	0.001843699
1230	2015	63	27160	NA	11.00477908	9.918071794	51.17587738	44.74116148	1.82776117	1.776305854	39.70234712	38.08852964	61.96158357	53.93391349	62.85310614	55.02925086	0.000405183	0.000365172	0.001884237	0.001647318	6.72961e-05	6.54015e-05	0.001461795	0.001402376	0.002281354	0.002314179	0.001985785	0.002026114
1231	2015	64	27696	NA	12.16701428	10.99742758	57.25161105	50.1985578	2.081311122	2.023178651	44.13485009	42.31543183	69.58817992	60.66438203	70.18240089	61.62512417	0.000439306	0.000397076	0.002067144	0.001812484	7.51484e-05	7.30495e-05	0.001593546	0.001527854	0.002512571	0.002534027	0.002190366	0.002225055
1232	2015	65	27647	NA	13.16013267	11.9301865	62.64824617	55.09123713	2.319702861	2.255489637	47.93619994	45.93223546	76.48999364	66.78119563	76.6599529	67.51012231	0.000476006	0.000431518	0.002266005	0.001992666	8.39043e-05	8.15817e-05	0.001733866	0.001661382	0.002766665	0.002772813	0.002415495	0.002441861
1233	2015	66	27762	NA	14.30995196	13.01139055	68.90599546	60.77279456	2.600360764	2.529097969	52.27452828	50.05860259	84.5586515	73.93520297	84.17358498	74.34554699	0.000515451	0.000468676	0.002482026	0.002189064	9.36662e-05	9.10993e-05	0.001882953	0.001803134	0.003045841	0.003031971	0.00266318	0.002677961
1234	2015	67	28567	NA	15.93518519	14.53315556	77.60172327	68.64527656	2.98662101	2.905681818	58.30430004	55.79837708	95.77124224	83.86184015	94.64320133	83.84079321	0.000557818	0.000508739	0.002716481	0.002402957	0.000104548	0.000101715	0.002040967	0.001953246	0.003352513	0.003313026	0.002935619	0.002934883
1235	2015	68	29257	NA	17.65050801	16.14715395	86.91447378	77.11289445	3.413595183	3.322218328	64.60038674	61.78545423	107.9383975	94.65284441	105.8399109	94.03949134	0.000603292	0.000551907	0.002970724	0.002635708	0.000116676	0.000113553	0.002208032	0.002111818	0.003689319	0.003617593	0.00323522	0.003214256
1236	2015	69	26050	NA	16.986346	15.58810818	84.5630691	75.25229536	3.39149214	3.301927259	62.1090985	59.36551749	105.7406782	92.85827715	102.8294379	91.63916996	0.000652067	0.000598392	0.003246183	0.002888764	0.000130192	0.000126753	0.002384226	0.002278907	0.004059143	0.003947387	0.003564617	0.003517818
1237	2015	70	24711	NA	17.40512967	16.02300895	87.58487986	78.1773198	3.589288665	3.495891373	63.4969386	60.65372639	110.338068	97.03247803	106.3617047	95.07358773	0.000704347	0.000648416	0.003544368	0.003163665	0.000145251	0.000141471	0.002569582	0.002454523	0.00446514	0.004304225	0.003926692	0.00384742
1238	2015	71	21756	NA	16.54209764	15.2774003	84.12765626	75.32021677	3.52505757	3.434795873	60.13527222	57.40601668	106.8383805	94.08592334	102.0362354	91.4845927	0.000760346	0.000702215	0.003866871	0.003462043	0.000162027	0.000157878	0.002764078	0.002638629	0.004910755	0.004690027	0.004324597	0.004205028
1239	2015	72	20060	NA	16.45496371	15.24637411	84.56033668	75.93974183	3.625110988	3.533894039	59.53080034	56.7925077	108.3190562	95.5212992	102.4429055	92.13027925	0.000820287	0.000760039	0.004215371	0.00378563	0.000180713	0.000176166	0.002967637	0.002831132	0.005399754	0.005106825	0.00476178	0.004592736
1240	2015	73	17437	NA	15.42134033	14.33577674	80.06425934	72.12390849	3.513981567	3.427216291	55.45183448	52.86694289	103.5103793	91.40493452	96.89324089	87.40755658	0.000884403	0.000822147	0.00459163	0.004136257	0.000201524	0.000196549	0.003180125	0.003031883	0.005936249	0.005556761	0.00524201	0.005012763
1241	2015	74	17794	NA	16.95657664	15.81559181	88.92559308	80.35520119	3.998275797	3.901547713	60.52348004	57.66454741	116.1011212	102.6608686	107.513062	97.28810759	0.000952938	0.000888816	0.004997504	0.004515859	0.000224698	0.000219262	0.003401342	0.003240674	0.006524734	0.006042096	0.005769409	0.005467467
1242	2015	75	17089	NA	17.53579101	16.41116807	92.87764784	84.18866032	4.280764925	4.179458477	62.05058873	59.08066591	122.5300677	108.4891642	112.1929062	101.8392002	0.001026145	0.000960335	0.005434938	0.004926483	0.000250498	0.00024457	0.003631025	0.003457234	0.007170113	0.006565212	0.006348479	0.005959342
1243	2015	76	16183	NA	17.8707076	16.78191209	95.57627053	86.90727794	4.518595333	4.414168092	62.6094716	59.57331331	127.4854892	113.0243464	115.3623409	105.0443574	0.001104289	0.001037009	0.005905967	0.005370282	0.000279219	0.000272766	0.003868842	0.003681228	0.007877741	0.007128613	0.006984141	0.006491031
1244	2015	77	15126	NA	17.96431648	16.92835081	96.99888508	88.47997589	4.706979585	4.600942817	62.23427647	59.17678472	130.8922746	116.1944045	116.9985753	106.870135	0.001187645	0.001119156	0.006412725	0.005849529	0.000311185	0.000304174	0.004114391	0.003912256	0.008653463	0.007734932	0.007681767	0.007065327
1245	2015	78	14256	NA	18.19776524	17.20857741	99.18523959	90.76240485	4.943378066	4.835036666	62.25877575	59.16025835	135.4840919	120.4236663	119.5640973	109.5599234	0.001276499	0.001207111	0.006957438	0.006366611	0.000346758	0.000339158	0.004367198	0.00414985	0.009503654	0.008386932	0.008447227	0.00768518
1246	2015	79	13492	NA	18.49951562	17.55613559	101.7624418	93.41909816	5.212481309	5.101574134	62.42367889	59.27674844	140.7927043	125.2992358	122.6086849	112.708155	0.001371147	0.001301226	0.007542428	0.006924036	0.000386339	0.000378118	0.004626718	0.004393474	0.010435273	0.00908751	0.009286928	0.008353703
1247	2015	80	12839	NA	18.89769172	17.99855692	104.8960961	96.60624213	5.525550257	5.411669824	62.81265639	59.60538027	147.0824036	131.0587771	126.3319132	116.5033424	0.001471897	0.001401866	0.008170114	0.007524437	0.000430372	0.000421502	0.004892332	0.004642525	0.011455908	0.0098397	0.010207865	0.009074176
1248	2015	81	12321	NA	19.45570348	18.59751509	108.9547421	100.6695719	5.906096873	5.788482337	63.61765401	60.32773282	154.9222086	138.2129015	131.17769	121.3625032	0.001579069	0.001509416	0.008843011	0.008170568	0.000479352	0.000469806	0.005163352	0.004896334	0.012573834	0.010646676	0.011217669	0.009850053
1249	2015	82	12748	NA	21.58223111	20.70627962	121.918441	113.0150327	6.805202532	6.674610242	69.33655733	65.7053061	175.8978295	157.1148688	146.7517865	136.2119493	0.00169299	0.001624277	0.009563731	0.008865315	0.000533825	0.000523581	0.005439015	0.005154166	0.013798073	0.01151175	0.012324668	0.010684966
1250	2015	83	12074	NA	21.90224546	21.09166335	124.784544	116.0515244	7.176764261	7.044441502	69.04507649	65.38339383	182.7817377	163.457142	150.1810056	139.849885	0.001814001	0.001746866	0.01033498	0.009611688	0.000594398	0.000583439	0.005718492	0.005415222	0.015138458	0.01243838	0.013537945	0.01158273
1251	2015	84	11561	NA	22.45670019	21.70717375	129.015657	120.3827386	7.650424572	7.515342459	69.37628899	65.65081894	191.9785633	171.882048	155.2661936	145.0598872	0.001942453	0.001877621	0.011159559	0.010412831	0.000661744	0.00065006	0.00600089	0.005678645	0.016605706	0.01343017	0.014867403	0.012547348
1252	2015	85	10483	NA	21.79109622	21.14415194	126.2191085	118.1645391	7.721869664	7.591775859	65.88827946	62.30592528	190.9110774	171.1228421	151.9077507	142.3907298	0.002078708	0.002016994	0.012040361	0.011272016	0.000736609	0.000724199	0.00628525	0.00594352	0.018211493	0.014490866	0.016323843	0.013583013
1253	2015	86	10059	NA	22.36254032	21.7823574	130.5695625	122.6458257	8.246554845	8.114531604	66.09324925	62.45513456	200.8635152	180.2475534	157.165483	147.8081352	0.002223138	0.00216546	0.012980372	0.012192646	0.000819819	0.000806694	0.006570559	0.006208881	0.019968537	0.015624365	0.017919033	0.014694118
1254	2015	87	9017	NA	21.42550749	20.95106526	126.081667	118.8283423	8.226115315	8.101548062	61.81827395	58.37347458	197.3883557	177.326525	151.79855	143.2373251	0.002376124	0.002323507	0.013982662	0.013178257	0.00091229	0.000898475	0.006855747	0.006473713	0.02189069	0.016834707	0.019665801	0.015885253
1255	2015	88	8580	NA	21.77654305	21.378335	129.1323353	122.1149637	8.709016414	8.584934084	61.25864691	57.80314338	205.8602318	185.140263	155.5217753	147.243193	0.002538059	0.002491647	0.015050389	0.014232513	0.001015037	0.001000575	0.007139702	0.006736963	0.023993034	0.018126081	0.021578119	0.017161211
1256	2015	89	7396	NA	20.03830758	19.75034225	119.717483	113.5967088	8.351451034	8.240181022	54.88771078	51.75380953	194.4555233	175.0722597	144.2428708	137.0256438	0.002709344	0.002670409	0.016186788	0.015359209	0.001129185	0.00111414	0.00742127	0.00699754	0.026291985	0.019502822	0.023671209	0.018526993
1257	2015	90	6821	NA	19.71535287	19.5103692	118.6524733	112.9712066	8.567032594	8.461054865	52.51666814	49.48177625	196.481716	177.0843664	143.0323309	136.3368363	0.00289039	0.002860339	0.017395173	0.016562265	0.001255979	0.001240442	0.007699262	0.007254329	0.028805412	0.020969408	0.025961643	0.019987808
1258	2015	91	5777	NA	17.80250534	17.68919636	107.9081625	103.0947569	8.069306057	7.977409385	46.05695054	43.36326442	182.2802745	164.4565477	130.1584654	124.488991	0.003081618	0.003062004	0.018678927	0.017845726	0.001396799	0.001380891	0.007972469	0.007506191	0.031552757	0.02253046	0.028467465	0.021549072
1259	2015	92	4970	NA	16.31876474	16.28167207	99.6062559	95.49237951	7.719261927	7.639156202	40.95111151	38.52733048	171.7391897	155.1053261	120.227966	115.3855936	0.003283454	0.00327599	0.0200415	0.019213758	0.001553171	0.001537054	0.00823966	0.007751978	0.034555169	0.024190738	0.031208315	0.023216417
1260	2015	93	4137	NA	14.46433369	14.49150854	88.88923285	85.51446537	7.143722826	7.077020454	35.16285388	33.05685535	156.5260973	141.5084114	107.3764064	103.4071443	0.003496334	0.003502903	0.021486399	0.020670647	0.001726788	0.001710665	0.008499602	0.007990538	0.037835653	0.025955138	0.034205562	0.024995684
1261	2015	94	3338	NA	12.41970115	12.49535078	76.83135506	74.17298476	6.407361258	6.354386536	29.21103962	27.44077638	138.257368	125.1164377	92.89216475	89.76858585	0.003720701	0.003743365	0.023017182	0.022220786	0.001919521	0.001903651	0.00875106	0.008220724	0.041419223	0.027828689	0.037482456	0.026892926
1262	2015	95	2139	NA	8.46403369	8.551760519	52.69951053	51.05510681	4.563432012	4.530716495	19.23562709	18.05616236	96.96744551	87.83649918	63.77759185	61.84791551	0.003957005	0.003998018	0.024637452	0.02386868	0.002133442	0.002118147	0.008992813	0.008441404	0.045333074	0.029816546	0.041064282	0.028914407
1263	2015	96	1592	NA	6.695474043	6.793897924	41.95054524	40.7853385	3.774382436	3.751581721	14.68406531	13.77313782	78.97396671	71.6058301	50.82298283	49.45802621	0.0042057	0.004267524	0.026350845	0.025618931	0.002370843	0.002356521	0.009223659	0.008651468	0.049606763	0.031923984	0.044978536	0.031066599
1264	2015	97	1140	NA	5.092659859	5.18991919	32.10356487	31.32290867	3.003058879	2.988394186	10.76436887	10.08882068	61.87054762	56.15082608	38.93828925	38.02604926	0.004467245	0.004552561	0.028161022	0.027476236	0.002634262	0.002621398	0.009442429	0.008849843	0.05427241	0.034156394	0.049255111	0.033356184
1265	2015	98	710	NA	3.366895233	3.446215771	21.35087773	20.90621578	2.077818549	2.070138978	6.850075237	6.415199711	42.14908763	38.28780919	25.92868352	25.41092916	0.004742106	0.004853825	0.030071659	0.029445374	0.002926505	0.002915689	0.009647993	0.009035493	0.059364912	0.036519273	0.053926492	0.035790041
1266	2015	99	482	NA	2.424820587	2.492918668	15.46566191	15.19804014	1.566825751	1.56294161	4.742530148	4.43798377	31.29248766	28.45148688	18.8067795	18.49687153	0.005030748	0.00517203	0.032086435	0.031531204	0.003250676	0.003242617	0.009839274	0.009207435	0.064922174	0.039018215	0.059027981	0.038375252
1267	2015	100	306	NA	1.632094121	1.68541958	10.46796115	10.32402545	1.104723516	1.103362303	3.064667441	2.865612717	21.72151942	19.7669657	12.74762476	12.58244142	0.005333641	0.005507907	0.034209023	0.033738645	0.003610208	0.003605759	0.010015253	0.009364747	0.070985358	0.041658904	0.064597927	0.04111909
1268	2015	101	180	NA	1.017225793	1.055196234	6.559753135	6.493081555	0.721601296	0.721633456	1.831496511	1.711183292	13.96784811	12.72203633	8.000478708	7.925222208	0.005651254	0.005862201	0.036443073	0.036072675	0.004008896	0.004009075	0.010174981	0.009506574	0.077599156	0.044447104	0.07067798	0.044029012
1269	2015	102	122	NA	0.73005513	0.760752274	4.732648494	4.701674054	0.543014436	0.543748239	1.258745353	1.175120417	10.34707398	9.432230227	5.781414365	5.747744164	0.005984058	0.006235674	0.038792201	0.038538312	0.004450938	0.004456953	0.010317585	0.009632135	0.084812082	0.047388642	0.077313363	0.047112657
1270	2015	103	58	NA	0.367286251	0.384487925	2.393078548	2.386154927	0.286576386	0.287346785	0.6056522	0.564962483	5.375253412	4.904083801	2.928385393	2.921914148	0.006332522	0.006629102	0.041259975	0.041140602	0.004940972	0.004954255	0.010442279	0.009740732	0.092676783	0.050489403	0.084553169	0.05037783
1271	2015	104	28	NA	0.187519071	0.197211669	1.22779722	1.228769023	0.153555515	0.154178259	0.295354362	0.275289267	2.835010741	2.588619028	1.505148726	1.507309901	0.00669711	0.007043274	0.043849901	0.043884608	0.005484126	0.005506366	0.01054837	0.00983176	0.101250384	0.053755312	0.09245068	0.053832496
1272	2015	105	35	NA	0.247739966	0.261764694	1.629789165	1.637138674	0.213012226	0.214173801	0.372234181	0.346664591	3.870819766	3.537229697	2.001731151	2.011966898	0.007078285	0.007478991	0.046565405	0.046775391	0.006086064	0.006119251	0.010635262	0.009904703	0.11059485	0.057192319	0.101063706	0.057484769
1273	2016	0	30545	NA	1.793496904	1.43623101	3.678228492	3.447089872	0.03534507	0.035342963	0.070029304	0.070019117	5.470197644	4.877009191	5.468751831	4.87699204	5.87165e-05	4.70202e-05	0.00012042	0.000112853	1.15715e-06	1.15708e-06	2.29266e-06	2.29233e-06	0.000179087	0.000179039	0.000159666	0.000159666
1274	2016	1	30896	NA	0.726307531	0.581597267	1.384299775	1.111505948	0.023213396	0.023215013	0.10669135	0.10669781	2.111746132	1.702531515	2.111538433	1.702530177	2.35081e-05	1.88244e-05	4.48051e-05	3.59757e-05	7.5134e-07	7.51392e-07	3.45324e-06	3.45345e-06	6.83501e-05	6.83434e-05	5.51052e-05	5.51052e-05
1275	2016	2	30827	NA	0.290139823	0.232320372	0.51391166	0.353539428	0.015038876	0.015041869	0.160341333	0.160384081	0.804168904	0.586278037	0.804223287	0.586279177	9.41187e-06	7.53626e-06	1.66708e-05	1.14685e-05	4.87848e-07	4.87945e-07	5.20133e-06	5.20271e-06	2.60865e-05	2.60883e-05	1.90183e-05	1.90184e-05
1276	2016	3	32053	NA	0.120782093	0.096707609	0.198817775	0.117185083	0.010153143	0.010156477	0.25111357	0.251232276	0.319125317	0.210387777	0.319199876	0.210388761	3.7682e-06	3.01712e-06	6.20278e-06	3.65598e-06	3.16761e-07	3.16865e-07	7.83432e-06	7.83803e-06	9.95618e-06	9.9585e-06	6.56375e-06	6.56378e-06
1277	2016	4	32399	NA	0.197919307	0.175099926	0.320262897	0.219980801	0.047673703	0.040140396	0.037794577	0.037796929	0.583130631	0.452257443	0.559659575	0.42953511	6.10881e-06	5.40449e-06	9.88496e-06	6.78974e-06	1.47146e-06	1.23894e-06	1.16654e-06	1.16661e-06	1.79984e-05	1.7274e-05	1.3959e-05	1.32577e-05
1278	2016	5	33159	NA	0.215207694	0.19186687	0.33507964	0.23445419	0.045393197	0.03785566	0.045765583	0.045767901	0.614612527	0.482954047	0.591844349	0.460637123	6.49017e-06	5.78627e-06	1.01052e-05	7.0706e-06	1.36896e-06	1.14164e-06	1.38019e-06	1.38026e-06	1.85353e-05	1.78487e-05	1.45648e-05	1.38918e-05
1279	2016	6	33716	NA	0.232483548	0.208871324	0.348300625	0.248253864	0.042940535	0.035468661	0.055057097	0.055059248	0.643578847	0.512378263	0.621807382	0.490776776	6.89535e-06	6.19502e-06	1.03304e-05	7.36309e-06	1.2736e-06	1.05198e-06	1.63297e-06	1.63303e-06	1.90882e-05	1.84425e-05	1.51969e-05	1.45562e-05
1280	2016	7	33240	NA	0.243510116	0.220469236	0.351035321	0.254873326	0.03938533	0.032221749	0.064221134	0.064222899	0.653420063	0.527067131	0.633424112	0.506990032	7.32582e-06	6.63265e-06	1.05606e-05	7.66767e-06	1.18488e-06	9.69367e-07	1.93204e-06	1.9321e-06	1.96576e-05	1.90561e-05	1.58564e-05	1.52524e-05
1281	2016	8	32282	NA	0.251255882	0.229240646	0.348515285	0.257766932	0.035585737	0.028835526	0.073793325	0.073794499	0.653518095	0.534091442	0.635634934	0.515928224	7.78316e-06	7.10119e-06	1.0796e-05	7.98485e-06	1.10234e-06	8.93239e-07	2.2859e-06	2.28593e-06	2.0244e-05	1.96901e-05	1.65446e-05	1.59819e-05
1282	2016	9	32344	NA	0.267454152	0.245906002	0.356965889	0.268945261	0.033170447	0.026621991	0.087476231	0.087476611	0.674305413	0.558340565	0.658043798	0.541642868	8.26905e-06	7.60283e-06	1.10365e-05	8.31515e-06	1.02555e-06	8.23089e-07	2.70456e-06	2.70457e-06	2.08479e-05	2.03452e-05	1.72626e-05	1.67463e-05
1283	2016	10	31540	NA	0.277087617	0.256732764	0.355849428	0.273108525	0.030092714	0.023921469	0.100924757	0.100924027	0.677158509	0.568090346	0.663035084	0.553441138	8.78528e-06	8.13991e-06	1.12825e-05	8.65912e-06	9.54113e-07	7.58449e-07	3.1999e-06	3.19987e-06	2.14698e-05	2.1022e-05	1.80117e-05	1.75473e-05
1284	2016	11	31726	NA	0.296121922	0.276489814	0.365924508	0.286083155	0.028161582	0.022172814	0.120113283	0.120111023	0.701470974	0.596240273	0.689134335	0.583331617	9.33373e-06	8.71493e-06	1.15339e-05	9.01731e-06	8.8765e-07	6.98885e-07	3.78596e-06	3.78589e-06	2.21103e-05	2.17214e-05	1.87934e-05	1.83865e-05
1285	2016	12	31420	NA	0.311574016	0.293166408	0.370470773	0.295043836	0.025947168	0.020234433	0.14074131	0.140737032	0.715428603	0.616115926	0.705193819	0.605336448	9.91642e-06	9.33057e-06	1.17909e-05	9.39032e-06	8.25817e-07	6.43998e-07	4.47935e-06	4.47922e-06	2.27698e-05	2.24441e-05	1.9609e-05	1.9266e-05
1286	2016	13	30748	NA	0.323945339	0.307163145	0.370626303	0.300677296	0.023623418	0.018246563	0.162956606	0.162949766	0.721012385	0.629105372	0.713071267	0.62072318	1.05355e-05	9.9897e-06	1.20537e-05	9.77876e-06	7.68291e-07	5.93423e-07	5.29975e-06	5.29952e-06	2.34491e-05	2.31908e-05	2.046e-05	2.01874e-05
1287	2016	14	31454	NA	0.352071247	0.336412655	0.387584893	0.320304504	0.022482459	0.017199643	0.197228954	0.197218393	0.759569414	0.671479365	0.75371246	0.665345802	1.11932e-05	1.06954e-05	1.23223e-05	1.01833e-05	7.14773e-07	5.46819e-07	6.27039e-06	6.27006e-06	2.41486e-05	2.39624e-05	2.1348e-05	2.1153e-05
1288	2016	15	32969	NA	0.392066975	0.377525616	0.415306116	0.349620055	0.021923796	0.016612259	0.244590877	0.244574948	0.819904168	0.734366454	0.816299133	0.730748211	1.1892e-05	1.14509e-05	1.25969e-05	1.06045e-05	6.64982e-07	5.03875e-07	7.41881e-06	7.41833e-06	2.48689e-05	2.47596e-05	2.22745e-05	2.21647e-05
1289	2016	16	33353	NA	0.42139483	0.408902497	0.429505816	0.368323021	0.020634167	0.015485925	0.292758204	0.292735749	0.854196833	0.775161557	0.853281268	0.774617559	1.26344e-05	1.22598e-05	1.28776e-05	1.10432e-05	6.1866e-07	4.64304e-07	8.77757e-06	8.77689e-06	2.56108e-05	2.55833e-05	2.32411e-05	2.32248e-05
1290	2016	17	33174	NA	0.445299238	0.435438583	0.436720501	0.381500578	0.019093782	0.014193172	0.344517829	0.344487416	0.874956834	0.804461807	0.876938015	0.807310724	1.34231e-05	1.31259e-05	1.31645e-05	1.15e-05	5.75565e-07	4.2784e-07	1.03852e-05	1.03843e-05	2.63748e-05	2.64345e-05	2.42498e-05	2.43356e-05
1291	2016	18	34106	NA	0.298120537	0.287342423	0.387879705	0.346235923	0.010494312	0.011473426	0.205549808	0.202883485	0.737162504	0.670719674	0.615761461	0.558410724	8.741e-06	8.42498e-06	1.13728e-05	1.01518e-05	3.07697e-07	3.36405e-07	6.02679e-06	5.94862e-06	2.16139e-05	1.80543e-05	1.96657e-05	1.63728e-05
[truncated: 5,281 more rows]
